# Supplementary material for: Isolation of extracellular vesicles from minimal volume ascites fluid using strong anion exchange beads
Source: Nanoscale Adv. 2026 Jul 6. Online ahead of print. doi: 10.1039/d6na00031b (PMC13334448; doi:10.1039/d6na00031b)
Supplement: NA-OLF-D6NA00031B-s002 [file NA-OLF-D6NA00031B-s002.xlsx]

## Sheet: Table S1. Murine Ascites
Protein.Group	Protein.Ids	Protein.Names	Genes	First.Protein.Description	GFP_1	GFP_2	GFP_3	PKR_1	PKR_2	PKR_3	Raw_1	Raw_2	Raw_3
A1Y9I9	A1Y9I9	TOMT_MOUSE	Tomt	Transmembrane O-methyltransferase homolog			177338
A2A432	A2A432;A2A432-2	CUL4B_MOUSE	Cul4b	Cullin-4B	221704	273266	262625	256001	327183		2727970	7476280	13082700
A2A4P0	A2A4P0	DHX8_MOUSE	Dhx8	ATP-dependent RNA helicase DHX8
A2A6T1	A2A6T1	CDR2L_MOUSE	Cdr2l	Cerebellar degeneration-related protein 2-like	390639	97702			152966
A2A761	A2A761	ZFP69_MOUSE	Zfp69	Zinc finger protein 69				2384770	9646540	2441120
A2A8L5	A2A8L5	PTPRF_MOUSE	Ptprf	Receptor-type tyrosine-protein phosphatase F	2466760	2629790	706354	1927440	858763		2536650		1445050
A2A8Z1	A2A8Z1;A2A8Z1-2	OSBL9_MOUSE	Osbpl9	Oxysterol-binding protein-related protein 9	323111	36117.5	306099	86309.6	360778
A2AAY5	A2AAY5	SPD2B_MOUSE	Sh3pxd2b	SH3 and PX domain-containing protein 2B	345047		249166		567778
A2AD83	A2AD83	FRMD7_MOUSE	Frmd7	FERM domain-containing protein 7			99641	102420	140241				410795
A2ADY9	A2ADY9	DDI2_MOUSE	Ddi2	Protein DDI1 homolog 2		211023		192337	716121	179954
A2AED3;A2AED3-4	A2AED3;A2AED3-4	FNDC7_MOUSE	Fndc7	Fibronectin type III domain-containing protein 7	42441.8				26923
A2AF47	A2AF47;Q8BIK4;Q8BZN6;Q8BIK4-2;Q8BIK4-3;Q8BZN6-2;Q8BZN6-3;Q8BZN6-4	DOC11_MOUSE	Dock11	Dedicator of cytokinesis protein 11		53770		42726.2	35451.4
A2AGT5;A2AGT5-2;A2AGT5-3	A2AGT5;A2AGT5-2;A2AGT5-3	CKAP5_MOUSE	Ckap5	Cytoskeleton-associated protein 5	341703	251246	368930	176578	142045	276072	345931	954346	284963
A2AIV2	A2AIV2	VIR_MOUSE	Virma	Protein virilizer homolog
A2AJ76	A2AJ76	HMCN2_MOUSE	Hmcn2	Hemicentin-2	1864510	637718	1199510	711729	669134	763939
A2AKG8	A2AKG8;A2AKG8-3	FOCAD_MOUSE	Focad	Focadhesin	697725	330790	479695	479579	645645	1095440
A2AN08;A2AN08-3;A2AN08-5	A2AN08;A2AN08-2;A2AN08-3;A2AN08-5	UBR4_MOUSE	Ubr4	E3 ubiquitin-protein ligase UBR4	3397750	2215190	2934460	2006810	1691120	2108100		2904920	4486700
A2AQ07	A2AQ07	TBB1_MOUSE	Tubb1	Tubulin beta-1 chain	2061270	3203940	6482860	5180230	2140760	3105980	12090800		16639500
A2AQ19	A2AQ19	RTF1_MOUSE	Rtf1	RNA polymerase-associated protein RTF1 homolog		348526			598864
A2ASQ1-2;A2ASQ1-3	A2ASQ1;A2ASQ1-2;A2ASQ1-3	AGRIN_MOUSE	Agrn	Isoform 2 of Agrin	3268350	4119200	6487190	7857860	6161680	5155430
A2ASS6	A2ASS6;A2ASS6-2;A2ASS6-3	TITIN_MOUSE	Ttn	Titin
A2AT37	A2AT37	RENT2_MOUSE	Upf2	Regulator of nonsense transcripts 2					61181.2
A2AVA0	A2AVA0	SVEP1_MOUSE	Svep1	Sushi, von Willebrand factor type A, EGF and pentraxin domain-containing protein 1	24520100	6393140	15814300	8606310	11397700	9083020
A2AWA9	A2AWA9;A2AWA9-2	RBGP1_MOUSE	Rabgap1	Rab GTPase-activating protein 1	299307	483250		227648	330511	249343
A2AWP8;A2AWP8-2;A2AWP8-3;A2AWP8-4	A2AWP8;A2AWP8-2;A2AWP8-3;A2AWP8-4;A2AWP8-5	ARGAL_MOUSE	Arhgef10l	Rho guanine nucleotide exchange factor 10-like protein	178056
A2BE28;A2BE28-2	A2BE28;A2BE28-2	LAS1L_MOUSE	Las1l	Ribosomal biogenesis protein LAS1L	32868.6	63650.6			241255
A2BH40;A2BH40-2;A2BH40-4	A2BH40;A2BH40-2;A2BH40-3;A2BH40-4	ARI1A_MOUSE	Arid1a	AT-rich interactive domain-containing protein 1A	29086900	1497100	4984570	4435390	16708000		9481250	28409300	12780800
A2TJV2	A2TJV2	PALM3_MOUSE	Palm3	Paralemmin-3					152698
A3KGB4	A3KGB4	TBC8B_MOUSE	Tbc1d8b	TBC1 domain family member 8B	109187				809460
A6H584	A6H584	CO6A5_MOUSE	Col6a5	Collagen alpha-5(VI) chain	473564		316348	266777
A6H5X4;A6H5X4-2;A6H5X4-3	A6H5X4;A6H5X4-2;A6H5X4-3	PHF11_MOUSE	Phf11	PHD finger protein 11		231576
A6H5Y3	A6H5Y3	METH_MOUSE	Mtr	Methionine synthase				72605.5	484882
A6H6E2	A6H6E2;A6H6E2-2	MMRN2_MOUSE	Mmrn2	Multimerin-2	1241080	802589	759199	777713	475709	815798
A6H8H2;A6H8H2-2	A6H8H2;A6H8H2-2	DEN4C_MOUSE	Dennd4c	DENN domain-containing protein 4C	264036		144988	217528	583226
A6X935	A6X935;A6X935-2	ITIH4_MOUSE	Itih4	Inter alpha-trypsin inhibitor, heavy chain 4	46763100	41263900	33581600	43700600	56463600	32455600	58134600	44450000	42013900
B0V2N1;B0V2N1-2;B0V2N1-6	B0V2N1;B0V2N1-2;B0V2N1-3;B0V2N1-4;B0V2N1-6	PTPRS_MOUSE	Ptprs	Receptor-type tyrosine-protein phosphatase S	311400	413053	495887	581595	411963	439434
B1AVZ0	B1AVZ0	UPP_MOUSE	Uprt	Uracil phosphoribosyltransferase homolog
B1AY13	B1AY13	UBP24_MOUSE	Usp24	Ubiquitin carboxyl-terminal hydrolase 24	237326	334679	220534	169662	267291	154262
B1AZP2;B1AZP2-2;B1AZP2-3	B1AZP2;B1AZP2-2;B1AZP2-3	DLGP4_MOUSE	Dlgap4	Disks large-associated protein 4
B2RPV6	B2RPV6	MMRN1_MOUSE	Mmrn1	Multimerin-1	860313	778078	711242	483610	575515	724706
B2RQC6	B2RQC6;B2RQC6-2	PYR1_MOUSE	Cad	Multifunctional protein CAD	503658	418956	392519	366320	373042
B2RW88	B2RW88	PRR19_MOUSE	Prr19	Proline-rich protein 19		44790600		32757300	33658200	50092700
B2RXA7	B2RXA7	CP26C_MOUSE	Cyp26c1	Cytochrome P450 26C1	65706		77826			71578.9	7236180	36591200	24246600
B2RXC1	B2RXC1	TPC11_MOUSE	Trappc11	Trafficking protein particle complex subunit 11					197936
B2RXR6	B2RXR6	ANR44_MOUSE	Ankrd44	Serine/threonine-protein phosphatase 6 regulatory ankyrin repeat subunit B	202024				107184	95876.5
B2RXS4	B2RXS4	PLXB2_MOUSE	Plxnb2	Plexin-B2	1376100	1301670	1527400	1641640	1513840	1499680
B2RY56	B2RY56	RBM25_MOUSE	Rbm25	RNA-binding protein 25		57263.3			50765.2
B5TVM2;B5TVM2-2;B5TVM2-3;B5TVM2-4;B5TVM2-5;B5TVM2-6	B5TVM2;B5TVM2-2;B5TVM2-3;B5TVM2-4;B5TVM2-5;B5TVM2-6	ILDR2_MOUSE	Ildr2	Immunoglobulin-like domain-containing receptor 2			78992.4	57078.4	356115
B5X0E4	B5X0E4	ABCB5_MOUSE	Abcb5	ATP-binding cassette sub-family B member 5			69779.1
B9EKI3	B9EKI3	TMF1_MOUSE	Tmf1	TATA element modulatory factor
B9EKR1	B9EKR1	PTPRZ_MOUSE	Ptprz1	Receptor-type tyrosine-protein phosphatase zeta	884879	1202200	1481670	1455810	950029	849096
C0HKD8;C0HKD9	C0HKD8;C0HKD9	MFA1A_MOUSE;MFA1B_MOUSE	Mfap1a;Mfap1b	Microfibrillar-associated protein 1A	40634.6	83446.6			272422
D3YWE6	D3YWE6	MN1_MOUSE	Mn1	Transcriptional activator MN1							123718		239192
D3YX43	D3YX43	VSI10_MOUSE	Vsig10	V-set and immunoglobulin domain-containing protein 10	326704		303570			190964
D3YXG0;D3YXG0-2	D3YXG0;D3YXG0-2	HMCN1_MOUSE	Hmcn1	Hemicentin-1	78330.3
D3YXK2	D3YXK2	SAFB1_MOUSE	Safb	Scaffold attachment factor B1	1117710	1122320	610326	502207	1517540	749062	511220		1216070
D3YYU8	D3YYU8;D3YYU8-2	OBSL1_MOUSE	Obsl1	Obscurin-like protein 1	94461.4				33730.4
D3YZP9	D3YZP9	CCDC6_MOUSE	Ccdc6	Coiled-coil domain-containing protein 6	437531		505899	329020		519999	3487370		3470430
D3Z6P0;D3Z6P0-2	D3Z6P0;D3Z6P0-2	PDIA2_MOUSE	Pdia2	Protein disulfide-isomerase A2
D3Z6Q9	D3Z6Q9	BIN2_MOUSE	Bin2	Bridging integrator 2	1648160	3133880	2475050	2002290	4825040	2505680
D3Z7P3;D3Z7P3-2	D3Z7P3;D3Z7P3-2	GLSK_MOUSE	Gls	Glutaminase kidney isoform, mitochondrial							4217150		4926800
E9PV24	E9PV24;E9PV24-2	FIBA_MOUSE	Fga	Fibrinogen alpha chain	64245700	84836200	170410000	53543700	137026000	31492900	72174700	68497100	49375400
E9PVA8	E9PVA8	GCN1_MOUSE	Gcn1	Stalled ribosome sensor GCN1	275605	236717	220522	93186.5	1245400	544210
E9PZQ0	E9PZQ0	RYR1_MOUSE	Ryr1	Ryanodine receptor 1	1785410	82852.9	73856.3	99860	632397	376302
E9Q2M9	E9Q2M9	WDFY4_MOUSE	Wdfy4	WD repeat- and FYVE domain-containing protein 4
E9Q394-2	E9Q394;E9Q394-2	AKP13_MOUSE	Akap13	Isoform 2 of A-kinase anchor protein 13					107447
E9Q414	E9Q414	APOB_MOUSE	Apob	Apolipoprotein B-100	12305700	2298130	8730690	1947580	1767660	3706750	11949600	10634400	6635370
E9Q555	E9Q555	RN213_MOUSE	Rnf213	E3 ubiquitin-protein ligase RNF213	1675270	2256980	1289550	894531	1996720	1217050
E9Q557	E9Q557	DESP_MOUSE	Dsp	Desmoplakin	1980560	694520	451263	1784280	486133	963641
E9Q5C9;E9Q5C9-2	E9Q5C9;E9Q5C9-2	NOLC1_MOUSE	Nolc1	Nucleolar and coiled-body phosphoprotein 1	816946	1492950	683145	993175	1558240	702839
E9Q5K9;E9Q5K9-2;E9Q5K9-3	E9Q5K9;E9Q5K9-2;E9Q5K9-3	YTDC1_MOUSE	Ythdc1	YTH domain-containing protein 1					194371
E9Q6J5;E9Q6J5-2;E9Q6J5-3	E9Q6J5;E9Q6J5-2;E9Q6J5-3	BD1L1_MOUSE	Bod1l	Biorientation of chromosomes in cell division protein 1-like 1		65304.2			34829.7
E9Q735	E9Q735	UBE4A_MOUSE	Ube4a	Ubiquitin conjugation factor E4 A	180082
E9Q784	E9Q784	ZC3HD_MOUSE	Zc3h13	Zinc finger CCCH domain-containing protein 13	236276			212431	566722
E9Q7E2	E9Q7E2	ARID2_MOUSE	Arid2	AT-rich interactive domain-containing protein 2
E9Q7G0	E9Q7G0	NUMA1_MOUSE	Numa1	Nuclear mitotic apparatus protein 1	119149	248490		257980	450427	94732.9	945012	2510730	3513780
E9Q7M2;E9Q7M2-2	P62500;E9Q7M2;P62500-2;E9Q7M2-3;P62500-3;E9Q7M2-2	T22D2_MOUSE	Tsc22d2	TSC22 domain family protein 2	47310			14297.7
E9Q7P9	E9Q7P9	CDHR2_MOUSE	Cdhr2	Cadherin-related family member 2		5195400		2545770	5577810	3026630
E9Q7X6-2	E9Q7X6;E9Q7X6-2	HEG1_MOUSE	Heg1	Isoform 2 of Protein HEG homolog 1	4406230	4771470	3719200	2111910	2125020	3235320
E9Q8T7	E9Q8T7	DYH1_MOUSE	Dnah1	Dynein axonemal heavy chain 1
E9Q912;E9Q912-2;E9Q912-3	E9Q912;E9Q912-3;E9Q912-2	GDS1_MOUSE	Rap1gds1	Rap1 GTPase-GDP dissociation stimulator 1
E9QAT4;E9QAT4-2	E9QAT4;E9QAT4-2	SC16A_MOUSE	Sec16a	Protein transport protein Sec16A	2211200	1763700	11961400	54184600	4882910	2161750
F2YMG0	F2YMG0	PRS56_MOUSE	Prss56	Serine protease 56	49932900	135909000	115849000	106861000	140557000	195333000	2327840		2029710
F2Z472-2	F2Z472;F2Z472-2	SVS3A_MOUSE	Svs3a	Isoform 2 of Seminal vesicle secretory protein 3A
F6ZDS4	F6ZDS4	TPR_MOUSE	Tpr	Nucleoprotein TPR	894389	822019	490076	529480	894160	470511	5135020	4038740	7267760
F8VPK0	F8VPK0	SKI3_MOUSE	Skic3	Superkiller complex protein 3	69169.7				391672				4009240
F8VPU2	F8VPU2	FARP1_MOUSE	Farp1	FERM, ARHGEF and pleckstrin domain-containing protein 1	144926				165281
G3X8U3	G3X8U3	QNG1_MOUSE	QNG1	Queuosine 5'-phosphate N-glycosylase/hydrolase	29307100	26230400	32509000	30881400	17481600	34930400
G5E8K5;G5E8K5-2;G5E8K5-3	G5E8K5;G5E8K5-2;G5E8K5-3;G5E8K5-4;G5E8K5-5;G5E8K5-6	ANK3_MOUSE	Ank3	Ankyrin-3	3772590	3509430	1960340		198964		13958100	16234500	15534800
G5E8Q8	G5E8Q8	AGRF5_MOUSE	Adgrf5	Adhesion G protein-coupled receptor F5	4759820	6706540	7062020	7251560	4125600	5179700
G5E8V9-2	G5E8V9;G5E8V9-2;G5E8V9-3	ARFP1_MOUSE	Arfip1	Isoform 2 of Arfaptin-1		34465.3		23332.1	42327.9
O08528	O08528	HXK2_MOUSE	Hk2	Hexokinase-2	1265300	1134190	1653820	1127550	996387	798021
O08529	O08529	CAN2_MOUSE	Capn2	Calpain-2 catalytic subunit	4696050	3728150	3269600	2899080	3287690	2396190	7123510		10595100
O08539	O08539;O08539-2	BIN1_MOUSE	Bin1	Myc box-dependent-interacting protein 1				45678.7	112329	47884.1
O08547	O08547	SC22B_MOUSE	Sec22b	Vesicle-trafficking protein SEC22b							2712530	4773160	5419630
O08553	O08553	DPYL2_MOUSE	Dpysl2	Dihydropyrimidinase-related protein 2	2390720	4129860	2784830	5573700	8053420	2134720	5142510		3764440
O08573;O08573-2;O08573-3	O08573;O08573-2;O08573-3	LEG9_MOUSE	Lgals9	Galectin-9		77616.5			112047
O08582	O08582	GTPB1_MOUSE	Gtpbp1	GTP-binding protein 1	68774.3			97459.3
O08583;O08583-2	O08583;Q9JJW6;O08583-2;Q9JJW6-2	THOC4_MOUSE	Alyref	THO complex subunit 4							1359830		9975460
O08585	O08585	CLCA_MOUSE	Clta	Clathrin light chain A							18443200	17483100	20586600
O08586	O08586	PTEN_MOUSE	Pten	Phosphatidylinositol 3,4,5-trisphosphate 3-phosphatase and dual-specificity protein phosphatase PTEN	191539			85644.9
O08648;O08648-2	O08648;O08648-2	M3K4_MOUSE	Map3k4	Mitogen-activated protein kinase kinase kinase 4	185615				72390.2	48783.5
O08663	O08663	MAP2_MOUSE	Metap2	Methionine aminopeptidase 2	19398.1				249937
O08677	O08677;O08677-2;O08677-3	KNG1_MOUSE	Kng1	Kininogen-1	113067000	102638000	125245000	100075000	76276700	133108000	284879000	234451000	287760000
O08677-2	O08677-2	KNG1_MOUSE	Kng1	Isoform LMW of Kininogen-1	28893700	19666700	28237900	23660000	19963400	21498600	36738300	136364000	17882200
O08692	O08692	NGP_MOUSE	Ngp	Neutrophilic granule protein	510824			528206	699821
O08709	O08709	PRDX6_MOUSE	Prdx6	Peroxiredoxin-6							29161700	20550000	34570300
O08712	O08712	TR11B_MOUSE	Tnfrsf11b	Tumor necrosis factor receptor superfamily member 11B			2178840	1539690
O08715;O08715-2;O08715-3;O08715-4;O08715-5;O08715-6	O08715;O08715-2;O08715-3;O08715-4;O08715-5;O08715-6	AKAP1_MOUSE	Akap1	A-kinase anchor protein 1, mitochondrial	552874	387728	469639		532213	1043810
O08739	O08739;Q3V1D3	AMPD3_MOUSE	Ampd3	AMP deaminase 3		116020		107772	341664
O08742	O08742	GPV_MOUSE	Gp5	Platelet glycoprotein V			5135660		1320820	1259900
O08746;O08746-2	O08746;O08746-2	MATN2_MOUSE	Matn2	Matrilin-2	826618	483230	1364570	1052680	1086780	565727
O08749	O08749	DLDH_MOUSE	Dld	Dihydrolipoyl dehydrogenase, mitochondrial							1643550
O08756	O08756	HCD2_MOUSE	Hsd17b10	3-hydroxyacyl-CoA dehydrogenase type-2							967429		599515
O08759;O08759-2	O08759;O08759-2;O08759-3	UBE3A_MOUSE	Ube3a	Ubiquitin-protein ligase E3A	154341	176164		100163	374769
O08784	O08784	TCOF_MOUSE	Tcof1	Treacle protein	868486	785773	512591	651754	1528780	529351			4715260
O08788;O08788-2	O08788;O08788-2	DCTN1_MOUSE	Dctn1	Dynactin subunit 1	568164	474375	267122	266151	980382	272268	2194040		4803070
O08795;O08795-2	O08795;O08795-2	GLU2B_MOUSE	Prkcsh	Glucosidase 2 subunit beta	1501210	1899920	2775880	1746350	6047050	1594490	26522300	34608100	11545600
O08807	O08807	PRDX4_MOUSE	Prdx4	Peroxiredoxin-4	5234480	12327300	9092670		15116200	5352050	20442700	7882170	20305500
O08808	O08808	DIAP1_MOUSE	Diaph1	Protein diaphanous homolog 1	568817	532167	481125	438664	690122	285938	6750880
O08810	O08810	U5S1_MOUSE	Eftud2	116 kDa U5 small nuclear ribonucleoprotein component	717395	808255	1191020	523777	1979160	186996	6666480	8950860	9739840
O08848	O08848	RO60_MOUSE	RO60	RNA-binding protein Ro60	327314		126071		526861
O08852	O08852	PKD1_MOUSE	Pkd1	Polycystin-1	228634	257253	79117.4	158887	150812	185441
O08859	O08859	TSG6_MOUSE	Tnfaip6	Tumor necrosis factor-inducible gene 6 protein
O08908;P26450	O08908;P26450	P85A_MOUSE;P85B_MOUSE	Pik3r1;Pik3r2	Phosphatidylinositol 3-kinase regulatory subunit beta					29038.7
O08915	O08915	AIP_MOUSE	Aip	AH receptor-interacting protein							3871820		6025330
O08992	O08992	SDCB1_MOUSE	Sdcbp	Syntenin-1	28090			74258.2
O08999	O08999	LTBP2_MOUSE	Ltbp2	Latent-transforming growth factor beta-binding protein 2	3148420	4845680	3768830	4323260	4149340	6606450
O09010	O09010	LFNG_MOUSE	Lfng	Beta-1,3-N-acetylglucosaminyltransferase lunatic fringe	497473	1692970	1296480	2631320	2271450	1063820
O09043	O09043	NAPSA_MOUSE	Napsa	Napsin-A	488687	267776	500262	439981	639439	391815
O09044	O09044	SNP23_MOUSE	Snap23	Synaptosomal-associated protein 23							1664480		2869700
O09061	O09061	PSB1_MOUSE	Psmb1	Proteasome subunit beta type-1	12686100	8177080	13136500	9466990	13227900	6483500	11476100	12974000	23614800
O09100;P23772;Q08369;Q61169;Q61169-2	O09100;P23772;Q08369;Q61169;Q61169-2	GATA2_MOUSE;GATA3_MOUSE;GATA4_MOUSE;GATA6_MOUSE	Gata2;Gata3;Gata4;Gata6	Endothelial transcription factor GATA-2
O09106	O09106	HDAC1_MOUSE	Hdac1	Histone deacetylase 1	318645	220507		470104	579962	377693
O09114;O09114-2	O09114;O09114-2	PTGDS_MOUSE	Ptgds	Prostaglandin-H2 D-isomerase				782877			2734140
O09131	O09131	GSTO1_MOUSE	Gsto1	Glutathione S-transferase omega-1					308234		4727430		4897080
O09159	O09159	MA2B1_MOUSE	Man2b1	Lysosomal alpha-mannosidase	1017440	1924120	847640	1140420	937930	925674
O09161	O09161	CASQ2_MOUSE	Casq2	Calsequestrin-2					357883
O09164	O09164	SODE_MOUSE	Sod3	Extracellular superoxide dismutase [Cu-Zn]	436015		180966	106677	389339		190221
O09167	O09167	RL21_MOUSE	Rpl21	Large ribosomal subunit protein eL21	372550		423394		447991
O09172	O09172	GSH0_MOUSE	Gclm	Glutamate--cysteine ligase regulatory subunit	888756	911723	641117	908456	1034810	642324	3771850
O35103	O35103	OMD_MOUSE	Omd	Osteomodulin	304027		526294	391398	440422
O35126	O35126	ATN1_MOUSE	Atn1	Atrophin-1	49912.7				57138.7	81714.7	1715070		1814740
O35129	O35129	PHB2_MOUSE	Phb2	Prohibitin-2
O35130	O35130	NEP1_MOUSE	Emg1	Ribosomal RNA small subunit methyltransferase NEP1			134234		1185860
O35143	O35143	ATIF1_MOUSE	Atp5if1	ATPase inhibitor, mitochondrial							151684		4016450
O35161	O35161	CELR1_MOUSE	Celsr1	Cadherin EGF LAG seven-pass G-type receptor 1	137265			115664	176920	119110
O35188	O35188	X3CL1_MOUSE	Cx3cl1	Fractalkine	1823190	564496	1912090	1713220	1864850	528577
O35206	O35206	COFA1_MOUSE	Col15a1	Collagen alpha-1(XV) chain	13262400	33757200	45550900	28347400	16248500	29545300	7917240	37270200	33788300
O35218	O35218	CPSF2_MOUSE	Cpsf2	Cleavage and polyadenylation specificity factor subunit 2					443031
O35226-2	O35226;O35226-2;O35226-3;O35226-4;O35226-5	PSMD4_MOUSE	Psmd4	Isoform Rpn10B of 26S proteasome non-ATPase regulatory subunit 4	327222	713993	192104	334536	623949	485287	8508220	7943880	17331500
O35286	O35286;A2A4P0	DHX15_MOUSE	Dhx15	ATP-dependent RNA helicase DHX15	878811	411722	408376	1068800	3440930	257002	3137550	7879180	5331360
O35295	O35295	PURB_MOUSE	Purb	Transcriptional regulator protein Pur-beta	862290	361791	514905	553035	945136	1428730	8726710	52359800	28783300
O35309	O35309	NMI_MOUSE	Nmi	N-myc-interactor	188285	446688
O35326	O35326	SRSF5_MOUSE	Srsf5	Serine/arginine-rich splicing factor 5	793069			302080	331368
O35343	O35343	IMA3_MOUSE	Kpna4	Importin subunit alpha-3				170745
O35344	O35344	IMA4_MOUSE	Kpna3	Importin subunit alpha-4	1832870	1176430	1917640	2267890	1190470	759774	1557530
O35345	O35345;Q60960	IMA7_MOUSE	Kpna6	Importin subunit alpha-7
O35350	O35350	CAN1_MOUSE	Capn1	Calpain-1 catalytic subunit	387074	418621	313994	430875	276702	169637	1638740		1543850
O35375;O35375-2;O35375-3;O35375-4;O35375-5;O35375-6	O35375;O35375-2;O35375-3;O35375-4;O35375-5;O35375-6	NRP2_MOUSE	Nrp2	Neuropilin-2	6628270	5302560	7997010	6495070	5336420	5421890
O35381	O35381	AN32A_MOUSE	Anp32a	Acidic leucine-rich nuclear phosphoprotein 32 family member A	10311000	9829160	5459650	5219690	23849600	4469680	28445000	25531200	29736200
O35382	O35382	EXOC4_MOUSE	Exoc4	Exocyst complex component 4	39683.6			12453.1	46254.6
O35451	O35451	ATF6B_MOUSE	Atf6b	Cyclic AMP-dependent transcription factor ATF-6 beta	165248	292079	215694	158555	197693	142877
O35516;O35516-2	O35516;O35516-2	NOTC2_MOUSE	Notch2	Neurogenic locus notch homolog protein 2
O35566	O35566	CD151_MOUSE	Cd151	CD151 antigen							1659040		4640790
O35593	O35593	PSDE_MOUSE	Psmd14	26S proteasome non-ATPase regulatory subunit 14	3282200	2668180	3173240	2401810	8032740	1474120	6255460		10000400
O35598	O35598	ADA10_MOUSE	Adam10	Disintegrin and metalloproteinase domain-containing protein 10	134489			158558	142361
O35601	O35601;O35601-2	FYB1_MOUSE	Fyb1	FYN-binding protein 1	192437	255067	180549	166433	294678	62333.3			2170490
O35608	O35608	ANGP2_MOUSE	Angpt2	Angiopoietin-2	9275820	5519420	7252100	5804770	3499680	10094400
O35609	O35609	SCAM3_MOUSE	Scamp3	Secretory carrier-associated membrane protein 3	73252.8								2215320
O35638	O35638;Q9D3E6	STAG2_MOUSE	Stag2	Cohesin subunit SA-2	134067			104213	429136
O35639	O35639	ANXA3_MOUSE	Anxa3	Annexin A3	514951
O35643	O35643	AP1B1_MOUSE	Ap1b1	AP-1 complex subunit beta-1	1094890	489317	709129	812845	1278360	866781	6088220		112784000
O35654	O35654	DPOD2_MOUSE	Pold2	DNA polymerase delta subunit 2
O35657	O35657	NEUR1_MOUSE	Neu1	Sialidase-1	92487.5
O35658	O35658	C1QBP_MOUSE	C1qbp	Complement component 1 Q subcomponent-binding protein, mitochondrial
O35664;O35664-2;O35664-3	O35664;O35664-2;O35664-3	INAR2_MOUSE	Ifnar2	Interferon alpha/beta receptor 2	4464280	5276510	3739980	4073910	2560080	4345640
O35684	O35684	NEUS_MOUSE	Serpini1	Neuroserpin	255346		211043	150008
O35685	O35685	NUDC_MOUSE	Nudc	Nuclear migration protein nudC	1727290	2511940	888903	1313860	2161790	1254390	17403400	18733100	16722600
O35691	O35691	PININ_MOUSE	Pnn	Pinin	107076	55256.4			538008
O35696	O35696	SIA8B_MOUSE	St8sia2	Alpha-2,8-sialyltransferase 8B	98283.7	123996	162968	98154	50119.8	79194.6
O35737	O35737;P70333	HNRH1_MOUSE	Hnrnph1	Heterogeneous nuclear ribonucleoprotein H	432588	625359	348083	877067	810382	529753	9387460	13817200	9324430
O35744	O35744;Q91Z98	CHIL3_MOUSE	Chil3	Chitinase-like protein 3	784034		333634
O35841	O35841	API5_MOUSE	Api5	Apoptosis inhibitor 5	472258	1298790	632422	292325	877649	744720	8254160		11041200
O35864	O35864	CSN5_MOUSE	Cops5	COP9 signalosome complex subunit 5	1155570	927589	583406	531256	1846720	642078
O35887	O35887	CALU_MOUSE	Calu	Calumenin	3148000	5659460	3147200	3872240	4212700	4229700	6926080		5827580
O35900	O35900	LSM2_MOUSE	Lsm2	U6 snRNA-associated Sm-like protein LSm2					415285		3913520		3104020
O35930	O35930	GP1BA_MOUSE	Gp1ba	Platelet glycoprotein Ib alpha chain	99918300	125378000	206764000	135290000	103670000	160256000	6284330		8368580
O35954	O35954	PITM1_MOUSE	Pitpnm1	Membrane-associated phosphatidylinositol transfer protein 1	111507	252714		52948.6	228498
O35955	O35955	PSB10_MOUSE	Psmb10	Proteasome subunit beta type-10	17796200	22452300	20550200	12795000	29023400	17492600	1630010	8341540	6705130
O35963	O35963	RB33B_MOUSE	Rab33b	Ras-related protein Rab-33B			6471910		15132800	1939900
O35988	O35988	SDC4_MOUSE	Sdc4	Syndecan-4	490082	1402470	399308	1346450	2518040	837748
O54724	O54724	CAVN1_MOUSE	Cavin1	Caveolae-associated protein 1	458475			4504900	480179		5626290		4152440
O54734	O54734	OST48_MOUSE	Ddost	Dolichyl-diphosphooligosaccharide--protein glycosyltransferase 48 kDa subunit							2817250
O54774	O54774	AP3D1_MOUSE	Ap3d1	AP-3 complex subunit delta-1	168417	264488	96415.8
O54781	O54781	SRPK2_MOUSE	Srpk2	SRSF protein kinase 2	247339	262840			432204
O54825	O54825	BYST_MOUSE	Bysl	Bystin	232124	492890			212116
O54833	O54833	CSK22_MOUSE	Csnk2a2	Casein kinase II subunit alpha'	3041340	1797350	1971590	1727420	2034010	2099040			1078270
O54865	O54865	GCYB1_MOUSE	Gucy1b1	Guanylate cyclase soluble subunit beta-1
O54879	O54879	HMGB3_MOUSE	Hmgb3	High mobility group protein B3	1703880			603479	2066320		14266300	25295000	24474800
O54890	O54890	ITB3_MOUSE	Itgb3	Integrin beta-3	564605	431636	1308310	449389	552493	947288
O54931;O54931-1;O54931-2;O54931-3;O54931-4;O54931-5	O54931;O54931-1;O54931-2;O54931-3;O54931-4;O54931-5	AKAP2_MOUSE	Pakap	PALM2-AKAP2 fusion protein							6385570	4016330	7724350
O54941	O54941;P46460	SMCE1_MOUSE	Smarce1	SWI/SNF-related matrix-associated actin-dependent regulator of chromatin subfamily E member 1	133769	531333	199748	189278	864848		3838100	10809400	5720330
O54946;O54946-2;Q9QYI5;Q9QYI5-1;Q9QYI5-2	O54946;Q9QYI5;O54946-2;Q9QYI5-1;Q9QYI5-2	DNJB2_MOUSE;DNJB6_MOUSE	Dnajb2;Dnajb6	DnaJ homolog subfamily B member 6							2977380
O54950	O54950	AAKG1_MOUSE	Prkag1	5'-AMP-activated protein kinase subunit gamma-1		198682		204261	900335
O54962	O54962	BAF_MOUSE	Banf1	Barrier-to-autointegration factor	89700.5						3629630	24279800	4729660
O54974	O54974	LEG7_MOUSE	Lgals7	Galectin-7	880019	1608130	1282970	6131390	7076200	1199980
O54984	O54984	GET3_MOUSE	Get3	ATPase GET3	3003270	424248	1928750	1531960	1207820	612572	3552900
O54988-2	O54988;O54988-2	SLK_MOUSE	Slk	Isoform 2 of STE20-like serine/threonine-protein kinase	688246	481396	373944	385616	472476	352974	1749690
O55013	O55013	TPPC3_MOUSE	Trappc3	Trafficking protein particle complex subunit 3
O55022	O55022	PGRC1_MOUSE	Pgrmc1	Membrane-associated progesterone receptor component 1				183342	198262		11849600	9772070	18104100
O55023	O55023	IMPA1_MOUSE	Impa1	Inositol monophosphatase 1							6330610	4658870	9078110
O55029	O55029	COPB2_MOUSE	Copb2	Coatomer subunit beta'	3140580	4031490	2488790	3109770	5123390	3062140	2420130		3191910
O55038	O55038	CXL13_MOUSE	Cxcl13	C-X-C motif chemokine 13	177279			327609	527298
O55042;O55042-2	O55042;O55042-2	SYUA_MOUSE	Snca	Alpha-synuclein	527720	376407	794101	767889	150660	407521	2433660		4387130
O55091	O55091	IMPCT_MOUSE	Impact	Protein IMPACT	65359.5				160761
O55106	O55106	STRN_MOUSE	Strn	Striatin	318336			181836	382686
O55111	O55111	DSG2_MOUSE	Dsg2	Desmoglein-2
O55128	O55128	SAP18_MOUSE	Sap18	Histone deacetylase complex subunit SAP18							418048
O55131	O55131;Q8C650;Q9DA97;Q8C650-2	SEPT7_MOUSE	Septin7	Septin-7	290650	581530	385016	698832	1255500		4400800		7682240
O55134	O55134	PCD12_MOUSE	Pcdh12	Protocadherin-12	3282920	2647170	2295620	2044970	1067310	2476090
O55135	O55135	IF6_MOUSE	Eif6	Eukaryotic translation initiation factor 6	848881	1779970	765109	919413	1977230	1072090			1348490
O55142	O55142	RL35A_MOUSE	Rpl35a	Large ribosomal subunit protein eL33	89890.4				71194.9
O55188	O55188	DMP1_MOUSE	Dmp1	Dentin matrix acidic phosphoprotein 1	47697.9		70473.5	14672.8	85676.7
O55201	O55201;O55201-2	SPT5H_MOUSE	Supt5h	Transcription elongation factor SPT5	349624	364867	204964	292640	1242960	98265.2
O55222	O55222	ILK_MOUSE	Ilk	Integrin-linked protein kinase	117630		565211	574054	515320	297458	1161880	8786970
O55234	O55234	PSB5_MOUSE	Psmb5	Proteasome subunit beta type-5	12223300	5569210	10082100	9709480	14906700	5179520	4291260	4791430	64329800
O55239	O55239	NNMT_MOUSE	Nnmt	Nicotinamide N-methyltransferase									3939290
O70133;O70133-2	O70133;O70133-2	DHX9_MOUSE	Dhx9	ATP-dependent RNA helicase A				351613	1412030		4180800		4702840
O70145	O70145	NCF2_MOUSE	Ncf2	Neutrophil cytosol factor 2	171249			52544.4	383217
O70165	O70165	FCN1_MOUSE	Fcn1	Ficolin-1	2510800	6229590	2731180	4095640	1523890	3307230
O70194	O70194	EIF3D_MOUSE	Eif3d	Eukaryotic translation initiation factor 3 subunit D	2495000	2084260	1670570	1914020	7411850	1722100
O70251	O70251	EF1B_MOUSE	Eef1b	Elongation factor 1-beta	10974200	7966340	3450850	7501850	9089690	3926780	19353000	86672600	138989000
O70305;O70305-2;O70305-3	O70305;O70305-2;O70305-3	ATX2_MOUSE	Atxn2	Ataxin-2							1596600		1998600
O70310	O70310	NMT1_MOUSE	Nmt1	Glycylpeptide N-tetradecanoyltransferase 1	167335	630321		223851	548307	167299	2658490		4152340
O70311	O70311	NMT2_MOUSE	Nmt2	Glycylpeptide N-tetradecanoyltransferase 2	294628	381410	29003.3	154232	739696	51455.6
O70318	O70318	E41L2_MOUSE	Epb41l2	Band 4.1-like protein 2	3726800	3977890	2082220	2225610	3236960	2823090	7312830	5491540	8923740
O70325;O70325-2;O70325-3	O70325;O70325-2;O70325-3	GPX4_MOUSE	Gpx4	Phospholipid hydroperoxide glutathione peroxidase GPX4	398830	505564	246113	784831	801573	410156
O70362	O70362	PHLD_MOUSE	Gpld1	Phosphatidylinositol-glycan-specific phospholipase D	11579600	12509400	17104400	17405800	17953900	9686670	8561510	11802100	8329800
O70370	O70370	CATS_MOUSE	Ctss	Cathepsin S	366027			328395
O70400	O70400	PDLI1_MOUSE	Pdlim1	PDZ and LIM domain protein 1							2163900
O70404	O70404	VAMP8_MOUSE	Vamp8	Vesicle-associated membrane protein 8				48175.8
O70433	O70433	FHL2_MOUSE	Fhl2	Four and a half LIM domains protein 2
O70435	O70435	PSA3_MOUSE	Psma3	Proteasome subunit alpha type-3	22824800	17247300	21723100	16111000	21571200	13347900	11270700	12757700	18656100
O70439	O70439	STX7_MOUSE	Stx7	Syntaxin-7	22210.6			40964.3			2065890	2958830	6053210
O70456	O70456	1433S_MOUSE	Sfn	14-3-3 protein sigma	44739700	37910200	26572800		45294100	95030500	121071000	180655000	122046000
O70458;O70458-2	O70458;O70458-2	OSMR_MOUSE	Osmr	Oncostatin-M-specific receptor subunit beta
O70475	O70475	UGDH_MOUSE	Ugdh	UDP-glucose 6-dehydrogenase		300161	105503	154254	786074
O70481	O70481	UBR1_MOUSE	Ubr1	E3 ubiquitin-protein ligase UBR1	72578	42740.4		18042.4	144033
O70492	O70492	SNX3_MOUSE	Snx3	Sorting nexin-3			231496	424819	737442
O70493	O70492;O70493	SNX12_MOUSE	Snx12	Sorting nexin-12					631470		2844900		5753700
O70494;O70494-2;O70494-3	O70494;O70494-2;O70494-3	SP3_MOUSE	Sp3	Transcription factor Sp3
O70551	O70551	SRPK1_MOUSE	Srpk1	SRSF protein kinase 1	579981	354076		31747.9	530302
O70566	O70566	DIAP2_MOUSE	Diaph2	Protein diaphanous homolog 2					186479
O70570	O70570	PIGR_MOUSE	Pigr	Polymeric immunoglobulin receptor	104878		949613	604154	450766	275449
O70591	O70591	PFD2_MOUSE	Pfdn2	Prefoldin subunit 2	40847.9				43868		7284600	5521020	13896400
O88188	O88188	LY86_MOUSE	Ly86	Lymphocyte antigen 86
O88200	O88200	CLC11_MOUSE	Clec11a	C-type lectin domain family 11 member A	36898800	34939900	54414600	35145900	32015800	38410500	7922360	9369670	7918930
O88207	O88207;O88207-2	CO5A1_MOUSE	Col5a1	Collagen alpha-1(V) chain	6594980	11049900	8038400	4779060	5606810	9695670
O88207-2	O88207-2	CO5A1_MOUSE	Col5a1	Isoform 2 of Collagen alpha-1(V) chain	318644	518622	371254	451279	449493	231993
O88271	O88271	CFDP1_MOUSE	Cfdp1	Craniofacial development protein 1	362415
O88291;O88291-2	O88291;O88291-2	ZN326_MOUSE	Znf326	DBIRD complex subunit ZNF326	37057.4						224197
O88307	O88307	SORL_MOUSE	Sorl1	Sortilin-related receptor	235324		195921	168159	225196
O88322	O88322	NID2_MOUSE	Nid2	Nidogen-2	7856280	8812410	11610500	9284190	9687300	10629500	64107700
O88342	O88342	WDR1_MOUSE	Wdr1	WD repeat-containing protein 1	1611230	2298030	2742360	4239650	5009710	970959	5859000		18928300
O88393	O88393	TGBR3_MOUSE	Tgfbr3	Transforming growth factor beta receptor type 3		27302.2			26180.2
O88447	O88447	KLC1_MOUSE	Klc1	Kinesin light chain 1	48013.4			25307.8	53999.9
O88456	O88456;Q9D7J7	CPNS1_MOUSE	Capns1	Calpain small subunit 1	1238250			115064			18876700	5056330	16599500
O88485;O88485-2	O88485;O88485-2	DC1I1_MOUSE	Dync1i1	Cytoplasmic dynein 1 intermediate chain 1
O88487	O88487	DC1I2_MOUSE	Dync1i2	Cytoplasmic dynein 1 intermediate chain 2	1643900	1023730	851905	897548	1242430	389443	13097900	6557700	7215660
O88532	O88532	ZFR_MOUSE	Zfr	Zinc finger RNA-binding protein				31792.2		15853.8			1183230
O88543	O88543	CSN3_MOUSE	Cops3	COP9 signalosome complex subunit 3	1961830	1433180	1231180	1255280	2383890	1049970	4709260	4989950	7473320
O88544	O88544	CSN4_MOUSE	Cops4	COP9 signalosome complex subunit 4	1316390	540038	698231	684329	2115000		2146650		4332610
O88545	O88545	CSN6_MOUSE	Cops6	COP9 signalosome complex subunit 6	717357	339829	415757	441208	1267340	311974
O88569	O88569;O88569-2;O88569-3	ROA2_MOUSE	Hnrnpa2b1	Heterogeneous nuclear ribonucleoproteins A2/B1	370619	789220	208830	421861	1700040	315902	41010400	45452700	79711900
O88572	O88572	LRP6_MOUSE	Lrp6	Low-density lipoprotein receptor-related protein 6
O88587;O88587-2	O88587;O88587-2	COMT_MOUSE	Comt	Catechol O-methyltransferase
O88632;O88632-2	O88632;O88632-2	SEM3F_MOUSE	Sema3f	Semaphorin-3F			79166.6	171165	296790
O88643	O88643	PAK1_MOUSE	Pak1	Serine/threonine-protein kinase PAK 1							3668590	17864200	5788930
O88685	O88685	PRS6A_MOUSE	Psmc3	26S proteasome regulatory subunit 6A	2113530	2161490	2372230	2549860	3220500	1093140	3391030		15124800
O88712;O88712-2	O88712;P56546;O88712-2;O88712-3;P56546-2	CTBP1_MOUSE	Ctbp1	C-terminal-binding protein 1	378019	599719	248435	548648	1895310
O88738	O88738;O88738-2;O88738-3	BIRC6_MOUSE	Birc6	Baculoviral IAP repeat-containing protein 6	1855720	1604350	1091940	969074	970161	1286550
O88746	O88746	TOM1_MOUSE	Tom1	Target of Myb1 membrane trafficking protein					85249
O88783	O88783	FA5_MOUSE	F5	Coagulation factor V	30018000	64204700	53175200	40219400	30688900	40410500	4148860	1952910	3512210
O88796	O88796	RPP30_MOUSE	Rpp30	Ribonuclease P protein subunit p30
O88829;O88829-2	O88829;O88829-2	SIAT9_MOUSE	St3gal5	Lactosylceramide alpha-2,3-sialyltransferase					37376.9
O88844	O88844	IDHC_MOUSE	Idh1	Isocitrate dehydrogenase [NADP] cytoplasmic					66099.4		3798510	2060690	5946380
O88947	O88947	FA10_MOUSE	F10	Coagulation factor X	209377000	101768000	129706000	167182000	139259000	96395900	36363300	16326000	49987100
O88952	O88952	LIN7C_MOUSE	Lin7c	Protein lin-7 homolog C							5357310		4204570
O88958	O88958	GNPI1_MOUSE	Gnpda1	Glucosamine-6-phosphate isomerase 1					102873		3862870		4419780
O88968	O88968	TCO2_MOUSE	Tcn2	Transcobalamin-2
O88974;O88974-2;O88974-4;O88974-5;O88974-6;O88974-7	O88974;O88974-2;O88974-4;O88974-5;O88974-6;O88974-7	SETB1_MOUSE	Setdb1	Histone-lysine N-methyltransferase SETDB1
O88990	O88990	ACTN3_MOUSE	Actn3	Alpha-actinin-3					21600.1
O88998	O88998;O88998-3	NOE1_MOUSE	Olfm1	Noelin	120169	1051870	110960	190970		171730
O89017	O89017	LGMN_MOUSE	Lgmn	Legumain	80169.9
O89020	O89020;O89020-2;O89020-3	AFAM_MOUSE	Afm	Afamin	933736	119785	937758	1153830	522031	488758	28143300	1709580	16730200
O89023	O89023	TPP1_MOUSE	Tpp1	Tripeptidyl-peptidase 1	110189		61161.5	157462
O89032;O89032-2;O89032-3	O89032;O89032-2;O89032-3	SPD2A_MOUSE	Sh3pxd2a	SH3 and PX domain-containing protein 2A								10037000
O89051	O89051	ITM2B_MOUSE	Itm2b	Integral membrane protein 2B				362414	1254860
O89053	O89053	COR1A_MOUSE	Coro1a	Coronin-1A	654603	1748880	1007280	1529950	2052370	761389		149581000	67793900
O89079	O89079	COPE_MOUSE	Cope	Coatomer subunit epsilon	257020		115216	102947	254278
O89086	O89086	RBM3_MOUSE	Rbm3	RNA-binding protein 3							2808700		7202240
O89103	O89103	C1QR1_MOUSE	Cd93	Complement component C1q receptor	33784300	29869200	39350900	35191500	17924700	34475700	2396650
O89112	O89112	LANC1_MOUSE	Lancl1	Glutathione S-transferase LANCL1	9989740						1358220		2709100
P00329	P00329	ADH1_MOUSE	Adh1	Alcohol dehydrogenase 1	287773	1309630	2653200	2361190	1782450	596876
P00375	P00375	DYR_MOUSE	Dhfr	Dihydrofolate reductase		153301		140362	189742	39645.5		6703230	3278070
P00493	P00493	HPRT_MOUSE	Hprt1	Hypoxanthine-guanine phosphoribosyltransferase	26468.6		235695				3745570		4361840
P00687	P00687	AMY1_MOUSE	Amy1	Alpha-amylase 1					595316
P00688	P00687;P00688	AM2A5_MOUSE	Amy2a5	Pancreatic alpha-amylase 2a5	162278			248563			29713800		2628150
P00920	P00920	CAH2_MOUSE	Ca2	Carbonic anhydrase 2	273217	224371		662642	391440	170655	11787000	9620380	8644410
P01027	P01027	CO3_MOUSE	C3	Complement C3	80783500	40848600	75646200	44326800	79774400	30492800	178089000	154207000	135537000
P01029	P01029	CO4B_MOUSE	C4b	Complement C4-B	291469000	173751000	313288000	194850000	130409000	109992000	65056200	46157000	67994100
P01132	P01132	EGF_MOUSE	Egf	Pro-epidermal growth factor					178930
P01592	P01592	IGJ_MOUSE	Jchain	Immunoglobulin J chain	370023000	653472000	148143000	290057000	116101000	424183000	317769000	377128000	430781000
P01629	P01629	KV2A4_MOUSE		Ig kappa chain V-II region 2S1.3	2374920	3083560		15036300	6721300	808941
P01630	P01630	KV2A6_MOUSE		Ig kappa chain V-II region 7S34.1	1061010	254320	536536	727347	11038300	745102	28388500	16432700	4078090
P01631	P01631	KV2A7_MOUSE		Ig kappa chain V-II region 26-10	25665200	33792700	23035100	199765000	64034700	229100000	26238800	19853100	72323600
P01632	P01632	KV1A1_MOUSE	Igkv7-33	Ig kappa chain V-I region S107A	4766730	4568990	2205050	7943510	13681100	5290340	105673000	136863000	22754800
P01633	P01633;P01634	KV5A1_MOUSE	Igkv6-17	Immunoglobulin kappa chain variable 6-17	104648000	75185600	132232000	88706700	57183400	145938000	306814000	206739000	67988200
P01634	P01634	KV5A2_MOUSE		Ig kappa chain V-V region MOPC 21	3320890	4939390	711093	6731720	2091360	2032530	55655900	138500000	3074060
P01635	P01635	KV5A3_MOUSE	Igkv12-41	Immunoglobulin kappa chain variable 12-41 (Fragment)	70565100	26205200	168518000	370492000	33413600	7218530	26419600	17602600	34144300
P01636	P01636	KV5A4_MOUSE		Ig kappa chain V-V region MOPC 149	8466070	13970000	115401000	579157000	5078050	6044720	11640200	9028160	17075100
P01637	P01637	KV5A5_MOUSE		Ig kappa chain V-V region T1				1392470
P01638	P01637;P01638	KV5A6_MOUSE		Ig kappa chain V-V region L6 (Fragment)	1068470000	56617000	80956400	200711000	12102700	554841000	39536000	41204200	173694000
P01639	P01639	KV5A7_MOUSE	Igkv9-120	Immunoglobulin kappa chain variable 9-120	93055700	1575860	7343400	1175510	4247360	3174220	4167780		10010900
P01642	P01642	KV5A9_MOUSE	Gm10881	Ig kappa chain V-V region L7 (Fragment)	12717200	11310800	1394300	1030930	20023300	1284960	13075200	9621750	15345100
P01643	P01643	KV5AA_MOUSE		Ig kappa chain V-V region MOPC 173	1548700	10384500	2466920	3234670	163663		3593920		2475220
P01644;P01645	P01643;P01644;P01645;P01646;P01647;P01648;P01649	KV5AB_MOUSE;KV5AC_MOUSE		Ig kappa chain V-V region HP R16.7	52370700	18538900	17261600	13845300	48240200	298747000	20996800	40645800	26365400
P01646	P01646	KV5AD_MOUSE		Ig kappa chain V-V region HP 123E6		511772				4577770
P01647	P01647	KV5AE_MOUSE		Ig kappa chain V-V region HP 124E1	307492			2161570		529380
P01649	P01648;P01649	KV5AG_MOUSE		Ig kappa chain V-V regions	139565000	10127100	197511000	31316800	692918000	17761900	10756500		1563740000
P01652	P01652	KV5AK_MOUSE		Ig kappa chain V-V region J606					2091950
P01654	P01654;P01655;P01656;P03977	KV3A1_MOUSE		Ig kappa chain V-III region PC 2880/PC 1229	622155000	438334000	155642000	972774000	27627900	46916000	96184600	95051200	247636000
P01660	P01660	KV3A8_MOUSE		Ig kappa chain V-III region PC 3741/TEPC 111	23423400	452546000	26667700	695141000	257116000	8345410	40275600	51827200	57034900
P01662;P01663	P01662;P01663	KV3AA_MOUSE;KV3AB_MOUSE		Ig kappa chain V-III region ABPC 22/PC 9245	2662100	1486840	2828790	12048900	1899170	2670500	86670600	130517000	30336400
P01665;P01666	P01664;P01665;P01666;P01668	KV3AD_MOUSE;KV3AE_MOUSE		Ig kappa chain V-III region PC 7043	1718570		804860	39437400	993789		6153950		21008700
P01667	P01667	KV3AF_MOUSE		Ig kappa chain V-III region PC 6308	2298300	1427020		61872300	1722930		2872240	2373860	5137670
P01669	P01669	KV3AH_MOUSE		Ig kappa chain V-III region PC 7769					97026.9
P01671	P01670;P01671;P01673	KV3AJ_MOUSE		Ig kappa chain V-III region PC 7175	84719800	34387600	17021200	53842600	14595700	13796600	63119700	36473200	120374000
P01672	P01672	KV3AK_MOUSE		Ig kappa chain V-III region PC 7940		145112				73746100			6884870
P01673	P01673	KV3AL_MOUSE		Ig kappa chain V-III region PC 2485/PC 4039	221681			331266
P01674	P01674	KV3AM_MOUSE		Ig kappa chain V-III region PC 2154	14919900	19507200	130347000	31970600	236546000	385950000	67519700	50899500	55820600
P01675;P01676;P01677;P01678;P01679	P01675;P01676;P01677;P01678;P01679	KV6A1_MOUSE;KV6A2_MOUSE;KV6A3_MOUSE;KV6A4_MOUSE;KV6A5_MOUSE		Ig kappa chain V-VI region XRPC 44	506975	396266	4967910	211825	990412	632097	2646920		1953810
P01680	P01680	KV4A1_MOUSE		Ig kappa chain V-IV region S107B	65032300	75680900	68560000	997125000	19124000	15668200	21396800	25633400	46336600
P01723;P01727	P01723;P01727;P01728	LV1A_MOUSE;LV1E_MOUSE		Ig lambda-1 chain V region	107104000	183837000	20807100	7640550	21616900	154346000	115501000	60532700	142834000
P01728	P01728;P01729	LV2A_MOUSE		Ig lambda-2 chain V region	2013700	815663	283016
P01741	P01741	HVM00_MOUSE		Ig heavy chain V region	119723000	17264800	57411600	38416500	151273000	73900200	9710940	11684800	11665200
P01746;P01747	P01746;P01747	HVM02_MOUSE;HVM03_MOUSE		Ig heavy chain V region 93G7	1181260	264966	811403	836758	62557.3	489075	6848080		8258990
P01748	P01748	HVM04_MOUSE		Ig heavy chain V region 23
P01749	P01749	HVM05_MOUSE	Ighv1-61	Ig heavy chain V region 3	412710			157837
P01750	P01750	HVM06_MOUSE		Ig heavy chain V region 102	2544160	748553	712156	5856900	5877310	2933830	1533160
P01754;P06328	P01753;P01754;P06328	HVM10_MOUSE;HVM49_MOUSE	Ighv1-62-3;Ighv1-72	Ig heavy chain V region 1-62-3	55937800	112752000	36658900	122373000	139639000	75284300	36385300	48687900	202771000
P01756;P01757	P01756;P01757	HVM12_MOUSE;HVM13_MOUSE		Ig heavy chain V region MOPC 104E
P01758	P01758	HVM14_MOUSE	Igh-VJ558	Ig heavy chain V region 108A	1858130
P01787;P01788;P01790;P01791;P01794	P01789;P01787;P01788;P01790;P01791;P01792;P01793;P01794	HVM18_MOUSE;HVM19_MOUSE;HVM21_MOUSE;HVM22_MOUSE;HVM25_MOUSE		Ig heavy chain V regions TEPC 15/S107/HPCM1/HPCM2/HPCM3	7455220	7237230	2677560	732088	4393170	3772010	4234720	2069930	5044100
P01789	P01789	HVM20_MOUSE		Ig heavy chain V region M603						944493
P01798	P01798	HVM29_MOUSE		Ig heavy chain V-III region E109	2631390
P01800	P01800	HVM31_MOUSE		Ig heavy chain V-III region T957					1646660
P01801	P01796;P01797;P01799;P01801;P01803;P01804	HVM32_MOUSE		Ig heavy chain V-III region J606	4846570	5257680	4279980	5775110	31348900	19357300	28925800	91571200	78587000
P01806;P01807;P01808	P01806;P01808;P01812;P01807;P01810	HVM36_MOUSE;HVM37_MOUSE;HVM38_MOUSE		Ig heavy chain V region 441	4368190	1124890	3608080	2217530	4637120	29145100	6987730		12828800
P01819;P01820	P01819;P01820	HVM43_MOUSE;HVM44_MOUSE		Ig heavy chain V region MOPC 141	148004			258872	277397	343552	8127410
P01831	P01831	THY1_MOUSE	Thy1	Thy-1 membrane glycoprotein	463163	160254	224125	161277
P01837	P01837	IGKC_MOUSE	Igkc	Immunoglobulin kappa constant	1506040000	835892000	559004000	1790020000	982338000	1299420000	867918000	1784630000	1244010000
P01843	P01843	LAC1_MOUSE		Ig lambda-1 chain C region	33696400	48165000	6052990	4648410	1242810	26434000	135614000	148651000	143276000
P01844	P01844	LAC2_MOUSE	Iglc2	Ig lambda-2 chain C region	19446600	2986140	2978500	3439830	2402350	2283190	4052030		5676190
P01845	P01845	LAC3_MOUSE	Iglc3	Ig lambda-3 chain C region	191542			222941
P01863;P01865	P01865;P01863;P01864	GCAA_MOUSE;GCAM_MOUSE	Igh-1a;Ighg	Ig gamma-2A chain C region, A allele	7089940	1510790	6321260	7885090	24733700	2819210	134994000	327870000	58108900
P01864	P01864	GCAB_MOUSE		Ig gamma-2A chain C region secreted form	12389900	13668400	12160700	21547600	74728100	14562300	575417000	1134300000	350009000
P01867;P01867-2	P01867;P01867-2	IGG2B_MOUSE	Ighg2b	Immunoglobulin heavy constant gamma 2B	10921400	8242290	23022800	10508100	21640500	9552120	230284000	129469000	166342000
P01868	P01868;P01869	IGHG1_MOUSE	Ighg1	Ig gamma-1 chain C region secreted form	10150200	5283260	230989000	21798200	5359050	23240500	213632000	108428000	275625000
P01872;P01872-2	P01872;P01872-2	IGHM_MOUSE	Ighm	Immunoglobulin heavy constant mu	146208000	64252000	232012000	180547000	52344900	104304000	75950600	67217400	139967000
P01878	P01878	IGHA_MOUSE		Ig alpha chain C region	1219630000	593055000	523857000	1406600000	1002930000	1024670000	350282000	126619000	318261000
P01887	P01887	B2MG_MOUSE	B2m	Beta-2-microglobulin	967462	1211150	132560	975368	1114400	843570			8077220
P01898	P01898	HA10_MOUSE	H2-Q10	H-2 class I histocompatibility antigen, Q10 alpha chain	11606800	9638550	20661700	36217800	23928100	10268800	11767800	205013000	13463000
P01899	P01897;P01899	HA11_MOUSE	H2-D1	H-2 class I histocompatibility antigen, D-B alpha chain	5004320	4569810	6469220	11544800	5307960	2500510
P01901	P01901	HA1B_MOUSE	H2-K1	H-2 class I histocompatibility antigen, K-B alpha chain	4095280	6499320	4760340	5016940	6357700	2456300
P01902	P01902	HA1D_MOUSE	H2-K1	H-2 class I histocompatibility antigen, K-D alpha chain	1216650	1494010	2658360	4515220	3191120	1640020	1090640	7116140	3797750
P01942	P01942	HBA_MOUSE	Hba	Hemoglobin subunit alpha	19612500	33785300	11329900	57680600	41043100	10619800	34355100	29570800	94784800
P02088	P02088	HBB1_MOUSE	Hbb-b1	Hemoglobin subunit beta-1	51768300	76956000	40296200	182201000	107011000	37801000	121736000	59116700	279243000
P02104	P02104	HBE_MOUSE	Hbb-y	Hemoglobin subunit epsilon-Y2
P02463	P02463	CO4A1_MOUSE	Col4a1	Collagen alpha-1(IV) chain	2255240	1179300	1917080	1625850	5226220	3538810
P02468	P02468	LAMC1_MOUSE	Lamc1	Laminin subunit gamma-1	10054800	10899700	10182900	7527420	7882140	7562490	4012190	1262470	4915940
P02469	P02469	LAMB1_MOUSE	Lamb1	Laminin subunit beta-1	4580010	3619160	4182020	1799350	2523970	2629860			3564820
P02535;P02535-2;P02535-3	P02535;Q61781;Q8VCW2;Q9Z2K1;Q9Z320;Q61414;P02535-2;P02535-3	K1C10_MOUSE	Krt10	Keratin, type I cytoskeletal 10	14231100	47890600	20110400	46908400	20067700	130012000	40635700	15196000	31100600
P02815	P02815	MUCL2_MOUSE	Mucl2	Mucin-like protein 2	879390	2558280	801014	950439	358774	2323710
P03953;P03953-2	P03953;P03953-2	CFAD_MOUSE	Cfd	Complement factor D	1620830000	578306000	1251660000	1490490000	531714000	797635000	156871000	82280000	230191000
P03976	P03976	KV2A5_MOUSE		Ig kappa chain V-II region 17S29.1	3047930	11277900	2145200	5704470	1568650	8159770
P03977	P03977	KV3A4_MOUSE		Ig kappa chain V-III region 50S10.1	1079470000	54810200	12436700	3067460	23680100	241215000	8503680	4133700	59406000
P03987;P03987-2	P03987;P03987-2	IGHG3_MOUSE		Ig gamma-3 chain C region	1308780	946845	5685070	1528860	4270550	4765280	24223300		18013000
P04104	P04104	K2C1_MOUSE	Krt1	Keratin, type II cytoskeletal 1	29929600	30964500	36692700	65059300	29732600	63235800	27321500	8422620	12908100
P04184	P04184;P04184-2	KITH_MOUSE	Tk1	Thymidine kinase, cytosolic							9153470	22389300	12671000
P04186	P04186	CFAB_MOUSE	Cfb	Complement factor B	3599340	5199980	3477350	4108240	2590810	4628720	35120800	10271500	27206100
P04202	P04202	TGFB1_MOUSE	Tgfb1	Transforming growth factor beta-1 proprotein	1131240	1039450	1014540	1567420	467550	1374200
P04223;P04223-2	P04223;P04223-2	HA1K_MOUSE	H2-K1	H-2 class I histocompatibility antigen, K-K alpha chain	2844010	8676230	8153420	6677140	3103610	7939110	1941800
P04441;P04441-2	P04441;P04441-2	HG2A_MOUSE	Cd74	H-2 class II histocompatibility antigen gamma chain	10224800	11063100	8268850	10917000	4149590	11478700
P04918	P04918	SAA3_MOUSE	Saa3	Serum amyloid A-3 protein	67839.6
P04919;P04919-2	P04919;P04919-2	B3AT_MOUSE	Slc4a1	Band 3 anion transport protein	16674400	4222820	18528700	8074350	6957020	5568620	1509700		7646010
P04925	P04925	PRIO_MOUSE	Prnp	Major prion protein
P04940;P04941;P04944	P04940;P04941;P04943;P04944	KV6A6_MOUSE;KV6A7_MOUSE;KV6AA_MOUSE		Ig kappa chain V-VI region NQ2-17.4.1	1709370	64411900	4263960	3275600	7327620	3572070
P04945	P04945	KV6AB_MOUSE		Ig kappa chain V-VI region NQ2-6.1	72849800	3922550	5193000	27354900	5094910	1735300	20558600	5598770	18311400
P05064	P05064	ALDOA_MOUSE	Aldoa	Fructose-bisphosphate aldolase A	5249150	4205990	3728300	4197790	8971960	2449450	102271000	71783600	150480000
P05201	P05201	AATC_MOUSE	Got1	Aspartate aminotransferase, cytoplasmic							16113300	19386800	26349400
P05202	P05202	AATM_MOUSE	Got2	Aspartate aminotransferase, mitochondrial							687935	6587610	5814950
P05208	P05208	CEL2A_MOUSE	Cela2a	Chymotrypsin-like elastase family member 2A	733527		422769	1664520	359893
P05214	P05214	TBA3_MOUSE	Tuba3a	Tubulin alpha-3 chain							3834040		4885420
P05366	P05366	SAA1_MOUSE	Saa1	Serum amyloid A-1 protein	1504070				828163		10465900	16249900	2213090
P05367	P05367	SAA2_MOUSE	Saa2	Serum amyloid A-2 protein					165737		6915340
P05480;P05480-1	P05480;P05480-1	SRC_MOUSE	Src	Proto-oncogene tyrosine-protein kinase Src	266887		310033	544987	288391
P05555;P05555-2	P05555;P05555-2	ITAM_MOUSE	Itgam	Integrin alpha-M	92468.3
P05622;P05622-2	P05622;P05622-2	PGFRB_MOUSE	Pdgfrb	Platelet-derived growth factor receptor beta	1173770		952753	945527	1151240	969653
P05784	P05784	K1C18_MOUSE	Krt18	Keratin, type I cytoskeletal 18	121391	90521.9		128730	233887	118379	2801830		5476440
P05977;P05977-2	P09542;P05977;P05977-2	MYL1_MOUSE	Myl1	Myosin light chain 1/3, skeletal muscle isoform	107961							3657120	3737300
P06151	P06151	LDHA_MOUSE	Ldha	L-lactate dehydrogenase A chain	1979580	1736400	2639330	4061650	5353810	624991	14226400	39830300	49122400
P06327	P06327	HVM52_MOUSE	Gm5629	Ig heavy chain V region VH558 A1/A4	40142000	6098620	11696100	14579800	30433800	13820900	8262420	13817400	5483870
P06330	P06330	HVM51_MOUSE		Ig heavy chain V region AC38 205.12	541797000	90304400	136454000	105713000	136708000	37167300	88957400	119283000	106910000
P06345;P06346;P14483	P01921;P06342;P06343;P06345;P06346;P14483;P06344	HB2A_MOUSE;HB2F_MOUSE;HB2S_MOUSE	H2-Ab1	H-2 class II histocompatibility antigen, A-S beta chain	36604.5
P06683	P06683	CO9_MOUSE	C9	Complement component C9	3828810	3007200	4784830	3293130	2927470	2366060	7382350
P06684	P06684	CO5_MOUSE	C5	Complement C5	3959790	3103250	6831700	5283870	3749840	2796620	10379600	10976400	8751570
P06728	P06728	APOA4_MOUSE	Apoa4	Apolipoprotein A-IV	13288100	6666850	7715440	26681500	10970300	8176830	106365000	83339100	118682000
P06745	P06745	G6PI_MOUSE	Gpi	Glucose-6-phosphate isomerase					93780.2		4731110	9969660	12646100
P06797	P06797	CATL1_MOUSE	Ctsl	Procathepsin L
P06801	P06801	MAOX_MOUSE	Me1	NADP-dependent malic enzyme	86962.6			68191.3
P06869;P56677	P06869;P56677	ST14_MOUSE;UROK_MOUSE	Plau;St14	Urokinase-type plasminogen activator	2742480	1571560	4493560	557745	161839	1536180
P06909	P06909	CFAH_MOUSE	Cfh	Complement factor H	7811880	7062300	8301990	7815970	5679010	5687500	25584100	13093000	12330300
P07091	P07091	S10A4_MOUSE	S100a4	Protein S100-A4	2163250	1114830	1252030	812254	2030360	528598	4206240
P07141	P07141;P07141-2	CSF1_MOUSE	Csf1	Macrophage colony-stimulating factor 1	4583030	759487	2865660	2496030	622702	642662
P07146	P07146	TRY2_MOUSE	Prss2	Anionic trypsin-2
P07214	P07214	SPRC_MOUSE	Sparc	SPARC	3442530	1752660	2017040	4621480	3455630	2116660
P07309	P07309	TTHY_MOUSE	Ttr	Transthyretin	11884500	17076500	14364700	32196900	22208900	15505400	88259200	32658100	76003200
P07310	P07310	KCRM_MOUSE	Ckm	Creatine kinase M-type
P07356	P07356	ANXA2_MOUSE	Anxa2	Annexin A2	964072	391581	311336	1214840	362232	736700	85016200	85271600	116113000
P07361	P07361	A1AG2_MOUSE	Orm2	Alpha-1-acid glycoprotein 2	1485070		253832	105370	1169320
P07607	P07607	TYSY_MOUSE	Tyms	Thymidylate synthase
P07724	P07724	ALBU_MOUSE	Alb	Albumin	128110000	91237000	134587000	197874000	190727000	112121000	4141780000	1189460000	3455200000
P07742	P07742	RIR1_MOUSE	Rrm1	Ribonucleoside-diphosphate reductase large subunit	194047	357748	224791	465574	888542		2917330	3669830	1852720
P07743	P07743	BPIA2_MOUSE	Bpifa2	BPI fold-containing family A member 2	2919210		4841260	1600430	1070140	1028960
P07744	P07744	K2C4_MOUSE	Krt4	Keratin, type II cytoskeletal 4			261708	198822	58831.3
P07758	P07758;Q00896	A1AT1_MOUSE	Serpina1a	Alpha-1-antitrypsin 1-1
P07759	P07759	SPA3K_MOUSE	Serpina3k	Serine protease inhibitor A3K	42119100	10421000	48685400	40992100	24924500	12275300	281001000	301236000	271820000
P07901	P07901	HS90A_MOUSE	Hsp90aa1	Heat shock protein HSP 90-alpha	51868300	41208200	38001200	36310300	57615300	25442200	78936300	97210100	125691000
P08003	P08003	PDIA4_MOUSE	Pdia4	Protein disulfide-isomerase A4	4437970	7242630	6223760	4116890	5022770	4072400	14652500	28756800	22772000
P08030	P08030	APT_MOUSE	Aprt	Adenine phosphoribosyltransferase	1535110	2236060	1508630	2131460	6235700	1031250	17678400	15098500	23308400
P08032	P08032	SPTA1_MOUSE	Spta1	Spectrin alpha chain, erythrocytic 1	4454270	864648	3238110	1927640	1243740	929053	6623870
P08071	P08071	TRFL_MOUSE	Ltf	Lactotransferrin							27592.8		51005.8
P08101;P08101-2;P08101-3	P08101;P08101-2;P08101-3	FCGR2_MOUSE	Fcgr2	Low affinity immunoglobulin gamma Fc region receptor II	203114		110404	77610.1
P08103;P08103-2	P08103;P08103-2	HCK_MOUSE	Hck	Tyrosine-protein kinase HCK
P08113	P08113	ENPL_MOUSE	Hsp90b1	Endoplasmin	24534400	33358100	29177800	19353900	16759500	20036900	31038100	33029300	41559600
P08121	P08121	CO3A1_MOUSE	Col3a1	Collagen alpha-1(III) chain	12079100	3610500	4246930	2476590	1941280	4356060	183367
P08122	P08122	CO4A2_MOUSE	Col4a2	Collagen alpha-2(IV) chain	5791970	8855460	10100900	8367690	12887300	11577900	73437700
P08207	P08207	S10AA_MOUSE	S100a10	Protein S100-A10	389747						7236630		13496700
P08226	P08226	APOE_MOUSE	Apoe	Apolipoprotein E	94798700	58238100	101519000	57558700	47073200	50225100	95220100	123224000	85065700
P08228	P08228	SODC_MOUSE	Sod1	Superoxide dismutase [Cu-Zn]	868340
P08249	P08249	MDHM_MOUSE	Mdh2	Malate dehydrogenase, mitochondrial				282964			9884910	8837300	13749900
P08556	P08556;P32883;P32883-2	RASN_MOUSE	Nras	GTPase NRas	583303	380130	515857	791961	838987	47539.4	4738750	7889360	6696220
P08607	P08607	C4BPA_MOUSE	C4bpa	C4b-binding protein	5745780	8784790	14636200	7140630	5229530	4951600	14779000		1815750000
P08730	P08730	K1C13_MOUSE	Krt13	Keratin, type I cytoskeletal 13	212753	3014430	1139780	2980120	2053900	7467650
P08752	P08752	GNAI2_MOUSE	Gnai2	Guanine nucleotide-binding protein G(i) subunit alpha-2	4302720	2684880	2111910	3380780	3603720	1607260	3638600		7263280
P08775	P08775	RPB1_MOUSE	Polr2a	DNA-directed RNA polymerase II subunit RPB1	197134	340748	118063	212991	508784
P08905	P08905	LYZ2_MOUSE	Lyz2	Lysozyme C-2
P09041	P09041	PGK2_MOUSE	Pgk2	Phosphoglycerate kinase 2							11897000	11309000	12499400
P09055	P09055;P09055-2	ITB1_MOUSE	Itgb1	Integrin beta-1	676373		802824	617626	89275.9	251123	22903000	58741800	23757600
P09103	P09103	PDIA1_MOUSE	P4hb	Protein disulfide-isomerase	8021550	8581580	6680150	6494490	7221040	5795430	50711100	83146100	85080200
P09405	P09405	NUCL_MOUSE	Ncl	Nucleolin	14138400	20091600	12087200	15281200	50974200	7871790	30757900	32380300	40918400
P09411	P09411	PGK1_MOUSE	Pgk1	Phosphoglycerate kinase 1	1576930	9423390	6981270	9426840	16430000	2726420	22158800	63613000	37075500
P09470	P09470;P09470-2	ACE_MOUSE	Ace	Angiotensin-converting enzyme	494669
P09528	P09528	FRIH_MOUSE	Fth1	Ferritin heavy chain	1407350	530673	778550	643141	1436600	274112	2329770		2677720
P09581	P09581	CSF1R_MOUSE	Csf1r	Macrophage colony-stimulating factor 1 receptor	275233	526450	545014	599752	322945	177492	1797610
P09602	P09602	HMGN2_MOUSE	Hmgn2	Non-histone chromosomal protein HMG-17							17053000	50587000	26811700
P09671	P09671	SODM_MOUSE	Sod2	Superoxide dismutase [Mn], mitochondrial
P09803	P09803	CADH1_MOUSE	Cdh1	Cadherin-1
P09813	P09813	APOA2_MOUSE	Apoa2	Apolipoprotein A-II	5015110	8123330	7145260	12993800	8479250	6169750	4116830	63786900	32794700
P0C027;P0C028;Q8R2U6	P0C027;P0C028;Q8R2U6	NUD10_MOUSE;NUD11_MOUSE;NUDT4_MOUSE	Nudt10;Nudt11;Nudt4	Diphosphoinositol polyphosphate phosphohydrolase 3-alpha									2959510
P0C0S6;Q3THW5	P0C0S6;Q3THW5	H2AV_MOUSE;H2AZ_MOUSE	H2az1;H2az2	Histone H2A.Z
P0CG49;P0CG50;P62983;P62984	P0CG49;P62983;P62984;P0CG50	RL40_MOUSE;RS27A_MOUSE;UBB_MOUSE;UBC_MOUSE	Rps27a;Uba52;Ubb;Ubc	Polyubiquitin-B	16954200	10117800	14134400	16293900	16384700	11755600	37075500	66988500	79803100
P0DOV2	P0DOV2	IFI4_MOUSE	Ifi204	Interferon-activable protein 204	1706940	2814280	2017400	1533400	3099300	1192000
P0DP26;P0DP27;P0DP28	P0DP26;P0DP27;P0DP28	CALM1_MOUSE;CALM2_MOUSE;CALM3_MOUSE	Calm1;Calm2;Calm3	Calmodulin-1	1360160	2576850	946639	1354780	8936270	3262320	112308000	76348900	127557000
P10107	P10107	ANXA1_MOUSE	Anxa1	Annexin A1	479029		235747	466489	473128	340491	9423760	11155000	10516600
P10126	P10126	EF1A1_MOUSE	Eef1a1	Elongation factor 1-alpha 1	37616000	61748600	40209900	60140700	96204200	32024200	203240000	206208000	290753000
P10404	P10404	ENV1_MOUSE		MLV-related proviral Env polyprotein		1130600	373658
P10493	P10493	NID1_MOUSE	Nid1	Nidogen-1	26740900	20160700	40110500	23571400	21179700	18428400	977471
P10518	P10518	HEM2_MOUSE	Alad	Delta-aminolevulinic acid dehydratase	536036
P10605	P10605	CATB_MOUSE	Ctsb	Cathepsin B	4043330	2713130	2709210	4644210	2612110	1441360	23573700
P10630;P10630-2	P10630;P10630-2	IF4A2_MOUSE	Eif4a2	Eukaryotic initiation factor 4A-II							1617420		2852830
P10639	P10639	THIO_MOUSE	Txn	Thioredoxin	864248	743229	564537	1236420	504731	583113	75469200	55265700	76214300
P10649	P10649	GSTM1_MOUSE	Gstm1	Glutathione S-transferase Mu 1	344509	2168580	144412	1135070	2470140	753521
P10711	P10711	TCEA1_MOUSE	Tcea1	Transcription elongation factor A protein 1					150883		3620290	98718400	16770100
P10810	P10810	CD14_MOUSE	Cd14	Monocyte differentiation antigen CD14	64400.5
P10852;P10852-2	P10852;P10852-2	4F2_MOUSE	Slc3a2	Amino acid transporter heavy chain SLC3A2	836584	148575	906157	1694560	221470	367537	779434
P10853;Q64475;Q8CGP1;Q8CGP2;Q8CGP2-2	P10853;P10854;P70696;Q64475;Q64478;Q64524;Q64525;Q6ZWY9;Q8CGP0;Q8CGP1;Q8CGP2;Q9D2U9;Q8CGP2-2	H2B1B_MOUSE;H2B1F_MOUSE;H2B1K_MOUSE;H2B1P_MOUSE	H2bc12;H2bc3;H2bc7;Hist1h2bp	Histone H2B type 1-F/J/L	1213930	1850580	2103520	1583280	17016900	379959	71483000	54307900	89924600
P10922	P10922	H10_MOUSE	H1-0	Histone H1.0							1932800		6205800
P10923	P10923	OSTP_MOUSE	Spp1	Osteopontin	72011400	29068600	86527700	91330700	110894000	72943800	8844120	11333400	16986500
P11031	P11031	TCP4_MOUSE	Sub1	Activated RNA polymerase II transcriptional coactivator p15	500489	507644	95002.4	177220	641878		43742100	38026000	79010000
P11087	P11087;P11087-2	CO1A1_MOUSE	Col1a1	Collagen alpha-1(I) chain	1787080	1812830	4737940	650657	749727	2892860	2219300	3702460	3459690
P11152	P11152	LIPL_MOUSE	Lpl	Lipoprotein lipase	5040010	9717470	6399380	13927900	18152200	5715580
P11157	P11157	RIR2_MOUSE	Rrm2	Ribonucleoside-diphosphate reductase subunit M2							1526590		1416800
P11214	P11214	TPA_MOUSE	Plat	Tissue-type plasminogen activator
P11276	P11276	FINC_MOUSE	Fn1	Fibronectin	265922000	204991000	388988000	257644000	192565000	231128000	113459000	74672600	108460000
P11352	P11352	GPX1_MOUSE	Gpx1	Glutathione peroxidase 1	440006	527618	304271	1296960	1598390
P11438	P11438	LAMP1_MOUSE	Lamp1	Lysosome-associated membrane glycoprotein 1					31046.9	56946.2	9230690	14367800	10131500
P11440	P11440	CDK1_MOUSE	Cdk1	Cyclin-dependent kinase 1		387544	900588	81954.5	292992
P11499	P07901;P11499	HS90B_MOUSE	Hsp90ab1	Heat shock protein HSP 90-beta	148085000	135284000	91614700	106349000	176821000	78997000	166289000	181944000	234177000
P11589	P02762;P04938;P11588;P11589;B5X0G2;A2BIM8	MUP2_MOUSE	Mup2	Major urinary protein 2
P11627	P11627	L1CAM_MOUSE	L1cam	Neural cell adhesion molecule L1	1564360	1147160	1871580	1561440	672178	1386120
P11672	P11672	NGAL_MOUSE	Lcn2	Neutrophil gelatinase-associated lipocalin
P11679	P11679	K2C8_MOUSE	Krt8	Keratin, type II cytoskeletal 8	623310	734690	321453	811829	2227540	1211000	13293200	15994200	16701100
P11680	P11680	PROP_MOUSE	Cfp	Properdin							1110390
P11688	P11688	ITA5_MOUSE	Itga5	Integrin alpha-5	536048		559261		1137110
P11835	P11835	ITB2_MOUSE	Itgb2	Integrin beta-2	106399			194541
P11859	P11859	ANGT_MOUSE	Agt	Angiotensinogen	8195700	1421010	5824210	5606370	2590970	2599880	48563600	36379300	50994200
P11928	P11928	OAS1A_MOUSE	Oas1a	2'-5'-oligoadenylate synthase 1A	81658.5				97485.2
P11983	P11983;P11983-2	TCPA_MOUSE	Tcp1	T-complex protein 1 subunit alpha	1247190	1855990	1831020	2378640	5152030	1558010	8158920		13189300
P12023	P12023;P12023-2	A4_MOUSE	App	Amyloid-beta precursor protein	5604380	3623790	5459170	8601590	5135820	7202140
P12032	P12032	TIMP1_MOUSE	Timp1	Metalloproteinase inhibitor 1				149739	284915
P12246	P12246	SAMP_MOUSE	Apcs	Serum amyloid P-component	4538140	1152960	9635070	7728340	13635800	1958630	16302600	10843200	9754360
P12367	P12367	KAP2_MOUSE	Prkar2a	cAMP-dependent protein kinase type II-alpha regulatory subunit	926107	1244160	593544	620031	997846	848894	3254500
P12382	P12382	PFKAL_MOUSE	Pfkl	ATP-dependent 6-phosphofructokinase, liver type	780342	641012	447876	873992	1523450	487035	2891460
P12399	P12399	CTL2A_MOUSE	Ctla2a	Protein CTLA-2-alpha	922918	243989	1047430	298040	1024170	434855
P12804	P12804	FGL2_MOUSE	Fgl2	Fibroleukin	734474	1828720	1697370	1619460	2665030	1629960
P12815;P12815-2	P12815;P12815-2	PDCD6_MOUSE	Pdcd6	Programmed cell death protein 6
P12970	P12970	RL7A_MOUSE	Rpl7a	Large ribosomal subunit protein eL8	1486370	308018	211218	300678	728132	401717
P13020	P13020;P13020-2	GELS_MOUSE	Gsn	Gelsolin	5029470	6123750	5737990	6788220	4048230	4480000	31394100	18970900	31214700
P13020-2	P13020-2	GELS_MOUSE	Gsn	Isoform 2 of Gelsolin
P13439	P13439	UMPS_MOUSE	Umps	Uridine 5'-monophosphate synthase	166926	415983	35320.8	233719	909825
P13595-2	P13595;P13595-2;P13595-3;P13595-4	NCAM1_MOUSE	Ncam1	Isoform 2 of Neural cell adhesion molecule 1	15579800	17788000	25755100	19269500	16349500	17677500	8363600	23111900	11295200
P13597;P13597-2	P13597;P13597-2	ICAM1_MOUSE	Icam1	Intercellular adhesion molecule 1	2398220	789624	2064440	1391270	1054100	144393
P13609	P13609	SRGN_MOUSE	Srgn	Serglycin					126666
P13634	P13634	CAH1_MOUSE	Ca1	Carbonic anhydrase 1
P13864;P13864-2	P13864;P13864-2	DNMT1_MOUSE	Dnmt1	DNA (cytosine-5)-methyltransferase 1	968865	904888		81193.4	1019430		5488400		13835800
P14069	P14069	S10A6_MOUSE	S100a6	Protein S100-A6	10409700	7899600	5109680	4151880	9195870	5655230	9250540	6954090	9469430
P14094	P14094	AT1B1_MOUSE	Atp1b1	Sodium/potassium-transporting ATPase subunit beta-1	113784								6947270
P14106	P14106	C1QB_MOUSE	C1qb	Complement C1q subcomponent subunit B	5945420	7928310	7934080	10395500	17787100	6200970	3905520	2021350	2150860
P14115	P14115	RL27A_MOUSE	Rpl27a	Large ribosomal subunit protein uL15	2614630		375700	1611920	2891800
P14131	P14131	RS16_MOUSE	Rps16	Small ribosomal subunit protein uS9	3645180	1469000	2321020	3304300	8073460	1861940
P14148	P14148	RL7_MOUSE	Rpl7	Large ribosomal subunit protein uL30	590356			401775	735254
P14152	P14152	MDHC_MOUSE	Mdh1	Malate dehydrogenase, cytoplasmic		1267900	250258	1354110	886009	282111	46130500	26197500	64192400
P14206	P14206	RSSA_MOUSE	Rpsa	Small ribosomal subunit protein uS2	3195170	2947750	2313020	3335030	7096370	1078690	6603430	7871000	10936700
P14211	P14211	CALR_MOUSE	Calr	Calreticulin	25473300	31480100	41863400	22876300	28703900	23443800	32960500	76463100	46538200
P14426	P14426	HA13_MOUSE	H2-D1	H-2 class I histocompatibility antigen, D-K alpha chain	9257500	3437530	11208000	12897400	5938490	3205750	1254850	3721900	3227980
P14430	P14430	HA18_MOUSE	H2-Q8	H-2 class I histocompatibility antigen, Q8 alpha chain					2077840
P14431	P14431	HA19_MOUSE	H2-Q9	H-2 class I histocompatibility antigen, Q9 alpha chain (Fragment)
P14576	P14576	SRP54_MOUSE	Srp54	Signal recognition particle subunit SRP54					80749.5
P14602;P14602-2	P14602;P14602-2;P14602-3	HSPB1_MOUSE	Hspb1	Heat shock protein beta-1		649392		753815	618446	567984	17808300	22521400	23101900
P14685	P14685	PSMD3_MOUSE	Psmd3	26S proteasome non-ATPase regulatory subunit 3	3082720	3345690	2559380	2396920	6646090	2409660
P14733	P14733	LMNB1_MOUSE	Lmnb1	Lamin-B1	542579	354295	606999	259049	684840	46670	6224050	14354800	9786420
P14824	P14824	ANXA6_MOUSE	Anxa6	Annexin A6	364186						4727360	4305980	5218690
P14847	P14847	CRP_MOUSE	Crp	C-reactive protein				109712
P14869	P14869	RLA0_MOUSE	Rplp0	Large ribosomal subunit protein uL10	6742960	3940320	4336940	4422750	8024000	1837870	1268620	3575710	2473590
P14873	P14873	MAP1B_MOUSE	Map1b	Microtubule-associated protein 1B	3018180	3840840	1836330	1551220	2803450	2552160	23739700		11703400
P14901	P14901	HMOX1_MOUSE	Hmox1	Heme oxygenase 1	442785			270895	281800
P15116	P15116	CADH2_MOUSE	Cdh2	Cadherin-2									2359920
P15307	P15307	REL_MOUSE	Rel	Proto-oncogene c-Rel		245079			304033
P15327	P15327	PMGE_MOUSE	Bpgm	Bisphosphoglycerate mutase		204728	111317	319393	318487	111689
P15379;P15379-10;P15379-11;P15379-2;P15379-3;P15379-4;P15379-5;P15379-6;P15379-7;P15379-8;P15379-9	P15379;P15379-10;P15379-11;P15379-12;P15379-13;P15379-2;P15379-3;P15379-4;P15379-5;P15379-6;P15379-7;P15379-8;P15379-9	CD44_MOUSE	Cd44	CD44 antigen	13514300	4715380	15536000	8762400	4910550	3863950	1273990		8781020
P15508	P15508	SPTB1_MOUSE	Sptb	Spectrin beta chain, erythrocytic	2055500	465309	1500750	882146	382290	508616
P15532	P15532	NDKA_MOUSE	Nme1	Nucleoside diphosphate kinase A							73698700	18911200	58670400
P15535;P15535-2	P15535;P15535-2	B4GT1_MOUSE	B4galt1	Beta-1,4-galactosyltransferase 1	2090350	619154	3238290	1209280	524695	977335
P15947	P00757;P15945;P15947	KLK1_MOUSE	Klk1	Kallikrein-1
P16014	P16014	SCG1_MOUSE	Chgb	Secretogranin-1	1592800	1095670	1177940	1092760	927122	1218180	1830520
P16045	P16045	LEG1_MOUSE	Lgals1	Galectin-1	4262980	2064710	3029200	6366850	6120310	2210400	42924000	26662000	51798200
P16092	P16092;P16092-5;P16092-2;P16092-3;P16092-4;P16092-6	FGFR1_MOUSE	Fgfr1	Fibroblast growth factor receptor 1	1224410	1910740	1348480	1102920	1387990	709868
P16110	P16110	LEG3_MOUSE	Lgals3	Galectin-3	34869				70976.3
P16125	P00342;P06151;P16125	LDHB_MOUSE	Ldhb	L-lactate dehydrogenase B chain	591353	2103570	1537820	2416960	4977180	419122	94122200	65442900	113265000
P16254	P16254	SRP14_MOUSE	Srp14	Signal recognition particle 14 kDa protein							17779300	37676000	19862500
P16294	P16294	FA9_MOUSE	F9	Coagulation factor IX	36801200	7621650	17397100	20651400	9875350	9196480
P16301	P16301	LCAT_MOUSE	Lcat	Phosphatidylcholine-sterol acyltransferase	9116770	10029000	18381100	16701300	5774290	8083400	4487490	2109510	2256580
P16332	P16332	MUTA_MOUSE	Mmut	Methylmalonyl-CoA mutase, mitochondrial
P16460	P16460	ASSY_MOUSE	Ass1	Argininosuccinate synthase	161534	520975			493140
P16546	P16546;P16546-2	SPTN1_MOUSE	Sptan1	Spectrin alpha chain, non-erythrocytic 1	2158400	1892880	822634	1022750	2074670	963551	8959230	8732590	13949300
P16627	P16627;P17879;Q61696	HS71L_MOUSE	Hspa1l	Heat shock 70 kDa protein 1-like							5869600		10919700
P16675	P16675	PPGB_MOUSE	Ctsa	Lysosomal protective protein
P16858	P16858	G3P_MOUSE	Gapdh	Glyceraldehyde-3-phosphate dehydrogenase	15958500	15357900	15456200	19636200	30646400	9389570	57244400	197307000	121506000
P16882;P16882-2	P16882;P16882-2	GHR_MOUSE	Ghr	Growth hormone receptor	274837			260723
P17047;P17047-2;P17047-3	P17047;P17047-2;P17047-3	LAMP2_MOUSE	Lamp2	Lysosome-associated membrane glycoprotein 2	241662			99112.1
P17095	P17095;P17095-1	HMGA1_MOUSE	Hmga1	High mobility group protein HMG-I/HMG-Y	40861400	29318000	21933600	13984300	13744700	30757000	1241390	1467720	2180610
P17095-1	P17095-1	HMGA1_MOUSE	Hmga1	Isoform HMG-Y of High mobility group protein HMG-I/HMG-Y
P17125	P17125	TGFB3_MOUSE	Tgfb3	Transforming growth factor beta-3 proprotein						58300.4
P17156	P17156	HSP72_MOUSE	Hspa2	Heat shock-related 70 kDa protein 2	2489300		3804330	1164140	860287		4565290		3785780
P17182	P17182	ENOA_MOUSE	Eno1	Alpha-enolase	1321830	9909900	3850170	9025050	10719700	3578830	245081000	226828000	513583000
P17183	P17183	ENOG_MOUSE	Eno2	Gamma-enolase							12383800	20489000	19286200
P17225;P17225-2	P17225;P17225-2	PTBP1_MOUSE	Ptbp1	Polypyrimidine tract-binding protein 1	571756		519457	728117	713256		9447160	8206930	8756690
P17426;P17426-2	P17426;P17426-2	AP2A1_MOUSE	Ap2a1	AP-2 complex subunit alpha-1
P17427	P17427	AP2A2_MOUSE	Ap2a2	AP-2 complex subunit alpha-2	476401	552976	378306	630643	775215	235851
P17439	P17439	GBA1_MOUSE	Gba1	Lysosomal acid glucosylceramidase	40024.7			306889	167309
P17563	P17563;Q63836	SBP1_MOUSE	Selenbp1	Methanethiol oxidase	198598			595792	780460
P17710;P17710-2;P17710-3;P17710-4	O08528;P17710;P17710-2;P17710-3;P17710-4	HXK1_MOUSE	Hk1	Hexokinase-1	1221060	83225.3		291222	378169				732671
P17742	P17742	PPIA_MOUSE	Ppia	Peptidyl-prolyl cis-trans isomerase A	428004	205544	555378	1160320	1140380		76866200	46699900	101069000
P17751;P17751-2	P17751;P17751-2	TPIS_MOUSE	Tpi1	Triosephosphate isomerase	529425	1596900	1007120	1371360	1755980	1402600	160162000	130419000	203792000
P17879	P17879;Q61696	HS71B_MOUSE	Hspa1b	Heat shock 70 kDa protein 1B				669819	1762200		25079100	32793100	37578100
P17918	P17918	PCNA_MOUSE	Pcna	Proliferating cell nuclear antigen	2142040	3399960	1870650	2027430	3490520	1263940	11847100	36096300	17522700
P18242	P18242	CATD_MOUSE	Ctsd	Cathepsin D	951928	717819	834868	1137050	1431540	323616	1342110	1413120	1941160
P18337	P18337	LYAM1_MOUSE	Sell	L-selectin
P18525	P18525	HVM54_MOUSE		Ig heavy chain V region 5-84	1118060	3677710	3841800	2483910	1833900	3220210	2652220
P18526	P18524;P18526	HVM55_MOUSE		Ig heavy chain V region 345	105236000	1312780	2673830	629235	103634000		67164000	806473000	22142500
P18528	P18525;P18526;P18527;P18529;P18528	HVM57_MOUSE		Ig heavy chain V region 6.96	5742450	3658300	3709600	5437400	22862800	9488890	10899100		15586600
P18531	P18531	HVM60_MOUSE	Ighv3-6	Ig heavy chain V region 3-6		442660					4453170
P18572;P18572-2	P18572;P18572-2	BASI_MOUSE	Bsg	Basigin	1440290	461446	1389490	1686240	488687	755006
P18653	P18653	KS6A1_MOUSE	Rps6ka1	Ribosomal protein S6 kinase alpha-1					99073
P18654	P18654	KS6A3_MOUSE	Rps6ka3	Ribosomal protein S6 kinase alpha-3	380024	466911	127443	192775	1274780	36130.7	16778200	1909850	17833400
P18760	P18760;P45591	COF1_MOUSE	Cfl1	Cofilin-1	908560	1229750	343637	1264990	3033480		100004000	236801000	210024000
P18828;P18828-2	P18828;P18828-2	SDC1_MOUSE	Sdc1	Syndecan-1	859021	3112420	2295370	2520090	1759090	2762450
P19001	P19001	K1C19_MOUSE	Krt19	Keratin, type I cytoskeletal 19	641817	2517260	1732790	1209670	2749260	1884460	13361000	24820400	13105700
P19096	P19096	FAS_MOUSE	Fasn	Fatty acid synthase	1736800	3671350	2194970	2645840	5832110	1637690	3685540		1786640
P19137	P19137	LAMA1_MOUSE	Lama1	Laminin subunit alpha-1	221289		229737	64030.7	152061	174029
P19157	P19157;P46425	GSTP1_MOUSE	Gstp1	Glutathione S-transferase P 1	1017980	2261960	1851670	3658760	4260390	999687	6208550	5916480	4133970
P19221	P19221	THRB_MOUSE	F2	Prothrombin	1280930000	586764000	1355270000	983092000	774535000	791134000	214187000	192388000	258933000
P19253	P19253	RL13A_MOUSE	Rpl13a	Large ribosomal subunit protein uL13	1413300	295658		264802	813505	102174
P19324	P19324	SERPH_MOUSE	Serpinh1	Serpin H1			804300		49378		2220850		2640340
P19426;P19426-2	P19426;P19426-2	NELFE_MOUSE	Nelfe	Negative elongation factor E							3103100		4172970
P19536	P19536	COX5B_MOUSE	Cox5b	Cytochrome c oxidase subunit 5B, mitochondrial							7988640		15400800
P19788	P19788	MGP_MOUSE	Mgp	Matrix Gla protein	6912770	2318950	5137410	3565100	470305	5628920
P19973;P19973-2	P19973;P19973-2	LSP1_MOUSE	Lsp1	Lymphocyte-specific protein 1	3917320	3988400	2141500	1751380	1419290	2342100
P20029	P20029	BIP_MOUSE	Hspa5	Endoplasmic reticulum chaperone BiP	11901700	8422210	15701200	6160090	6843550	6992750	72840800	74450800	117184000
P20060	P20060	HEXB_MOUSE	Hexb	Beta-hexosaminidase subunit beta				74772.9
P20065;P20065-2	P20065;P20065-2	TYB4_MOUSE	Tmsb4x	Thymosin beta-4							1930550	5245600	23200300
P20108	P20108	PRDX3_MOUSE	Prdx3	Thioredoxin-dependent peroxide reductase, mitochondrial				708807	78721.5		4999700	8216970	7299700
P20152	P20152	VIME_MOUSE	Vim	Vimentin	9438390	10422500	4817270	5398690	21333800	4883160	19547000	22258400	34109200
P20444	P20444	KPCA_MOUSE	Prkca	Protein kinase C alpha type				156948	117381
P20918	P20918	PLMN_MOUSE	Plg	Plasminogen	16821300	21428600	27561600	24187700	62338900	21574700	37558100	45811600	38431100
P21107	P21107	TPM3_MOUSE	Tpm3	Tropomyosin alpha-3 chain	647161	568593	176638	1219730	1590900	402606	29565200	25353100	35322000
P21107-2	P21107;P58771;P21107-2;P58771-2	TPM3_MOUSE	Tpm3	Isoform 2 of Tropomyosin alpha-3 chain	4329790	4263380	3126790	3844300	5334280	6894730	105544000	136205000	224317000
P21126	P21126	UBL4A_MOUSE	Ubl4a	Ubiquitin-like protein 4A	230247	202842	69355.1	92631.9
P21180	P21180;P21180-2	CO2_MOUSE	C2	Complement C2	444290	871628	382440	1773470	489978	702728
P21300	P21300	ALD1_MOUSE	Akr1b7	Aldo-keto reductase family 1 member B7	304760	344990	479646		2159640
P21460	P21460	CYTC_MOUSE	Cst3	Cystatin-C
P21550	P21550	ENOB_MOUSE	Eno3	Beta-enolase	193810						17423200	13077000	19138800
P21614	P21614	VTDB_MOUSE	Gc	Vitamin D-binding protein	3347970	5101030	2769950	4010190	16784600	5847750	53396400	19778000	50698100
P21619;P21619-2	P21619;P21619-2	LMNB2_MOUSE	Lmnb2	Lamin-B2
P21844	P21844	CMA1_MOUSE	Cma1	Chymase		745874		1177570	518624
P21956;P21956-2	P21956;P21956-2	MFGM_MOUSE	Mfge8	Lactadherin	5558990	2151890	2144060	8079410	4057760	3569390
P21981	P21981	TGM2_MOUSE	Tgm2	Protein-glutamine gamma-glutamyltransferase 2	8576250	8755400	6836910	6452580	5878930	7307080	16197900		41321700
P22599	P22599	A1AT2_MOUSE	Serpina1b	Alpha-1-antitrypsin 1-2	33503300	38294200	50595900	69738500	39616200	41064200	136951000	203418000	115046000
P22724	P22724	WNT4_MOUSE	Wnt4	Protein Wnt-4			122211	996476	520154
P22727	P22727	WNT6_MOUSE	Wnt6	Protein Wnt-6	1413950	1921640	2358680	2594490	2637600	1815010
P22777	P22777	PAI1_MOUSE	Serpine1	Plasminogen activator inhibitor 1	4628450	1956720	2369400	849319	2187180	2086480
P22892	P22892	AP1G1_MOUSE	Ap1g1	AP-1 complex subunit gamma-1					140342
P23116	P23116	EIF3A_MOUSE	Eif3a	Eukaryotic translation initiation factor 3 subunit A	2685740	2043530	1830590	2227350	5084970	1318270	5672680		32006100
P23198	P23198	CBX3_MOUSE	Cbx3	Chromobox protein homolog 3	915000		308605	598407	227107		8879510	4532150	11953500
P23249	P23249	MOV10_MOUSE	Mov10	Putative helicase MOV-10	121964				67276
P23475	P23475	XRCC6_MOUSE	Xrcc6	X-ray repair cross-complementing protein 6					123837		3941300		10577200
P23492	P23492	PNPH_MOUSE	Pnp	Purine nucleoside phosphorylase	125559						326516
P23506;P23506-2	P23506;P23506-2	PIMT_MOUSE	Pcmt1	Protein-L-isoaspartate(D-aspartate) O-methyltransferase							4121620	5338750	7049900
P23591	P23591	FCL_MOUSE	Gfus	GDP-L-fucose synthase	150509			343536	772011
P23953	P23953	EST1C_MOUSE	Ces1c	Carboxylesterase 1C	26562600	18748200	24390000	26251300	8133280	24686900	230043000	240969000	228489000
P24270	P24270	CATA_MOUSE	Cat	Catalase	328457	343043		486739	231512	233834	1788660		9877680
P24369	P24369	PPIB_MOUSE	Ppib	Peptidyl-prolyl cis-trans isomerase B				1259.61			70490700	49718600	162834000
P24452	P24452	CAPG_MOUSE	Capg	Macrophage-capping protein	186559	632706	227902		1322020		1831370		801094
P24472	P24472	GSTA4_MOUSE	Gsta4	Glutathione S-transferase A4
P24527	P24527	LKHA4_MOUSE	Lta4h	Leukotriene A-4 hydrolase							1478550		1797310
P24547	P24547	IMDH2_MOUSE	Impdh2	Inosine-5'-monophosphate dehydrogenase 2		138507		168599	271177		54714700	63480700	51740700
P24549	O35945;P24549;P47738;Q62148;Q9JHW9;Q9CZS1	AL1A1_MOUSE	Aldh1a1	Aldehyde dehydrogenase 1A1	1346450	1737940	974758	1626430	1458440	1878150
P24668	P24668	MPRD_MOUSE	M6pr	Cation-dependent mannose-6-phosphate receptor	362792			324544
P24788;P24788-2	P24788;Q64434;P24788-2	CD11B_MOUSE	Cdk11b	Cyclin-dependent kinase 11B	3208710				4185200
P25085;P25085-2	P25085;P25085-2	IL1RA_MOUSE	Il1rn	Interleukin-1 receptor antagonist protein					109778
P25206	P25206	MCM3_MOUSE	Mcm3	DNA replication licensing factor MCM3	2230420	2989410	1278130	1784280	3202850	1325980	9528120	6843230	9176290
P25444	P25444	RS2_MOUSE	Rps2	Small ribosomal subunit protein uS5	5227090	5044800	3587740	3889440	8356310	5304050	4932650	8506310	8697460
P25785	P25785	TIMP2_MOUSE	Timp2	Metalloproteinase inhibitor 2
P25799;P25799-3	P25799;P25799-3;P25799-2;P25799-4	NFKB1_MOUSE	Nfkb1	Nuclear factor NF-kappa-B p105 subunit	814520	1553820	538010		774398	1626370		7059630	7144010
P25911;P25911-2	P25911;P25911-2	LYN_MOUSE	Lyn	Tyrosine-protein kinase Lyn			182293	334545	353880
P26039	P26039	TLN1_MOUSE	Tln1	Talin-1	1506200	3682360	3623690	4877040	3639350	2497680	13247800	21121400	21758700
P26040	P26040	EZRI_MOUSE	Ezr	Ezrin	2256050	3315680	3100960	1926740	2448080	1290450	49135500	37416000	48822400
P26041	P26040;P26041;P26043	MOES_MOUSE	Msn	Moesin	3811210	3062060	3389570	3643600	4066900	1987540	60358100	65963100	68892900
P26043	P26043	RADI_MOUSE	Rdx	Radixin							12067300	13616400	12705900
P26231	P26231	CTNA1_MOUSE	Ctnna1	Catenin alpha-1					882509		5106080	10325800	9572460
P26262	P26262	KLKB1_MOUSE	Klkb1	Plasma kallikrein	2318890	3176790	3399910	4769620	2183870	2591120	7042890		4313630
P26339	P26339	CMGA_MOUSE	Chga	Chromogranin-A	32967000	18499000	16757600	23225000	18155700	16701900	2724960
P26350	P26350	PTMA_MOUSE	Ptma	Prothymosin alpha	1183690	831093	286192	897752		603788	34081400	24115200	24390300
P26361	P26361	CFTR_MOUSE	Cftr	Cystic fibrosis transmembrane conductance regulator	806930	847257	1447950		866141	773508
P26369	P26369	U2AF2_MOUSE	U2af2	Splicing factor U2AF 65 kDa subunit	2505780	467407	1350640	1590930	1688380	55863.3	11100600	6932750	15568900
P26443	P26443	DHE3_MOUSE	Glud1	Glutamate dehydrogenase 1, mitochondrial							5605380		8904790
P26516	P26516	PSMD7_MOUSE	Psmd7	26S proteasome non-ATPase regulatory subunit 7	2192040	1607710	1222760	490058	2695720	1509790	11768600		8745790
P26618;P26618-2	P26618;P26618-2	PGFRA_MOUSE	Pdgfra	Platelet-derived growth factor receptor alpha	2682070	2029200	3070140	2219200	1452150	2067340
P26638	P26638	SYSC_MOUSE	Sars1	Serine--tRNA ligase, cytoplasmic	1570810	2443230	2462220	2555880	5362340	1069160	2952700
P26645	P26645	MARCS_MOUSE	Marcks	Myristoylated alanine-rich C-kinase substrate	985967	208402	196255	182805	187145	488872
P26883	P26883	FKB1A_MOUSE	Fkbp1a	Peptidyl-prolyl cis-trans isomerase FKBP1A							30310100	44320900	62731500
P26928	P26928	HGFL_MOUSE	Mst1	Hepatocyte growth factor-like protein
P27046	P27046	MA2A1_MOUSE	Man2a1	Alpha-mannosidase 2	112916		176101	181348	152891	540059
P27048;P63163	P27048;P63163	RSMB_MOUSE;RSMN_MOUSE	Snrpb;Snrpn	Small nuclear ribonucleoprotein-associated protein B	1004120	935036	495467	707083	1564270		1627140	9470320	3222290
P27090	P27090	TGFB2_MOUSE	Tgfb2	Transforming growth factor beta-2 proprotein	242314			1133120	826691
P27546;P27546-2	P27546;P27546-2;P27546-3	MAP4_MOUSE	Map4	Microtubule-associated protein 4	2310430	2775310	1293820	857646	1775920	1630530	33379400	32301300	41387000
P27612	P27612	PLAP_MOUSE	Plaa	Phospholipase A-2-activating protein	151610	296447		240368	708800		484347
P27641	P27641	XRCC5_MOUSE	Xrcc5	X-ray repair cross-complementing protein 5	1701390	2096210		573722	1784170
P27656	P27656	LIPC_MOUSE	Lipc	Hepatic triacylglycerol lipase	413525		537359	1211840	435530
P27659	P27659	RL3_MOUSE	Rpl3	Large ribosomal subunit protein uL3	3201650	1117460	306730	714019	1389110	744193
P27773	P27773	PDIA3_MOUSE	Pdia3	Protein disulfide-isomerase A3	602288	224620	275597	452838	303815	373819	22336500	28160500	33439100
P27870	P27870	VAV_MOUSE	Vav1	Proto-oncogene vav	385364	490393	547188	409356	528961	455691
P27931	P27931	IL1R2_MOUSE	Il1r2	Interleukin-1 receptor type 2	43655.9
P28028;P28028-1;Q99N57;Q99N57-2	P04627;P28028;Q99N57;P28028-1;Q99N57-2	BRAF_MOUSE;RAF1_MOUSE	Braf;Raf1	Serine/threonine-protein kinase B-raf	294973				245061
P28063	P28063	PSB8_MOUSE	Psmb8	Proteasome subunit beta type-8	16277100	10468000	16939200	8853210	20574300	10664500	21265600		2838140
P28076	P28076	PSB9_MOUSE	Psmb9	Proteasome subunit beta type-9	12698600	8637860	15200100	10212100	9097470	7854500	3781130		15626400
P28271	P28271	ACOHC_MOUSE	Aco1	Cytoplasmic aconitate hydratase		1446650		724080	888413
P28301	P28301	LYOX_MOUSE	Lox	Protein-lysine 6-oxidase	170758		400315		438756
P28352	P28352	APEX1_MOUSE	Apex1	DNA repair nuclease/redox regulator APEX1		1195260	191141	706596	871584		19930100	13085100	21303800
P28474	P28474	ADHX_MOUSE	Adh5	Alcohol dehydrogenase class-3	908297	2901220	1612880	2244560	5183250	1451910	10896000		35208500
P28650;P28650-2	P28650;P28650-2	PURA1_MOUSE	Adss1	Adenylosuccinate synthetase isozyme 1	98429.1	114920		66356.6	176367
P28653	P28653	PGS1_MOUSE	Bgn	Biglycan	4448000	2692900	7023840	5465540	7299400	3455300
P28654	P28654	PGS2_MOUSE	Dcn	Decorin	16289400	12904500	13955800	25222100	24890100	12549700	501746		2745930
P28656	P28656	NP1L1_MOUSE	Nap1l1	Nucleosome assembly protein 1-like 1	3326730		2551190	3535280	858467	137091	7584980	9027630	11328700
P28658	P28658	ATX10_MOUSE	Atxn10	Ataxin-10
P28659;P28659-2;P28659-3;P28659-4	P28659;P28659-2;P28659-3;P28659-4	CELF1_MOUSE	Celf1	CUGBP Elav-like family member 1					198379		1627490
P28660	P28660;P28660-2	NCKP1_MOUSE	Nckap1	Nck-associated protein 1	686767	1027690	744948	431852	898292	223976	398590
P28665	P28665	MUG1_MOUSE	Mug1	Murinoglobulin-1	64035200	60488600	66678800	80637000	66867900	55882600	76435600	64255700	68700200
P28666	P28666	MUG2_MOUSE	Mug2	Murinoglobulin-2	1003520	456656	779897	1381400	616641	533520
P28667	P28667	MRP_MOUSE	Marcksl1	MARCKS-related protein	1045660	495767	250558	318088	282192	445067	30487400	17047200	21436000
P28740;P28740-1;P28740-2	P28740;P28740-1;P28740-2	KIF2A_MOUSE	Kif2a	Kinesin-like protein KIF2A	17198.1				27992
P28798	P28798	GRN_MOUSE	Grn	Progranulin
P28843	P28843	DPP4_MOUSE	Dpp4	Dipeptidyl peptidase 4	281083	152307					1159230
P28862	O55123;P28862	MMP3_MOUSE	Mmp3	Stromelysin-1					172571
P28867;P28867-2	P28867;P28867-2	KPCD_MOUSE	Prkcd	Protein kinase C delta type
P29341	P29341	PABP1_MOUSE	Pabpc1	Polyadenylate-binding protein 1	950749	1226910	1230430	1242220	3281310	303346	8837310	9282230	11687500
P29351;P29351-2	P29351;P29351-2;P29351-3	PTN6_MOUSE	Ptpn6	Tyrosine-protein phosphatase non-receptor type 6	323377	476540	130325	543647	917866	165450
P29391	P29391	FRIL1_MOUSE	Ftl1	Ferritin light chain 1	536378				828246
P29416	P29416	HEXA_MOUSE	Hexa	Beta-hexosaminidase subunit alpha		196031		238152	489208
P29533	P29533	VCAM1_MOUSE	Vcam1	Vascular cell adhesion protein 1	2476040	2601710	2539250	3099820	1794890	2174820	1218520		17911700
P29595	P29595	NEDD8_MOUSE	Nedd8	NEDD8		767569					11513400	13409000	22747500
P29621	P29621	SPA3C_MOUSE	Serpina3c	Serine protease inhibitor A3C	21598400	7176800	14565900	18550100	8851760	7186430	675590		938255
P29699	P29699	FETUA_MOUSE	Ahsg	Alpha-2-HS-glycoprotein	20919100	12004400	17077300	19658700	4856990	14812200	237549000	40154000	183449000
P29788	P29788	VTNC_MOUSE	Vtn	Vitronectin	2071980000	1009430000	1712100000	1249870000	1145770000	1224830000	130099000	74252800	144524000
P30204	P30204;P30204-2	MSRE_MOUSE	Msr1	Macrophage scavenger receptor types I and II							468846
P30412	P30412	PPIC_MOUSE	Ppic	Peptidyl-prolyl cis-trans isomerase C
P30416	P30416	FKBP4_MOUSE	Fkbp4	Peptidyl-prolyl cis-trans isomerase FKBP4	583141	1595660	566535	910806	2905860		9282780	13844000	14988900
P30681	P30681	HMGB2_MOUSE	Hmgb2	High mobility group protein B2	6337820	2573880	1248750	3100270	5501790	891550	3681050	18103700	12610800
P30999;P30999-2;P30999-3	P30999;P30999-2;P30999-3	CTND1_MOUSE	Ctnnd1	Catenin delta-1
P31230	P31230	AIMP1_MOUSE	Aimp1	Aminoacyl tRNA synthase complex-interacting multifunctional protein 1		799440			728570
P31254	P31254	UBA1Y_MOUSE	Uba1y	Ubiquitin-like modifier-activating enzyme 1 Y							3702530		6899850
P31324	P31324	KAP3_MOUSE	Prkar2b	cAMP-dependent protein kinase type II-beta regulatory subunit	983887	732800	1436360	1238020	928454	576775
P31532	P31532	SAA4_MOUSE	Saa4	Serum amyloid A-4 protein	306985	562826	305388	332772	1246990	132408	1236790	926754	238237
P31725	P31725	S10A9_MOUSE	S100a9	Protein S100-A9	372475	164915	171309	166046	302752
P31938	P31938	MP2K1_MOUSE	Map2k1	Dual specificity mitogen-activated protein kinase kinase 1	500779	1245580	841721	1092600	792792	575004
P32020;P32020-2	P32020;P32020-2	SCP2_MOUSE	Scp2	Sterol carrier protein 2							2362170
P32037	P32037	GTR3_MOUSE	Slc2a3	Solute carrier family 2, facilitated glucose transporter member 3			60498.3
P32067	P32067	LA_MOUSE	Ssb	Lupus La protein homolog			383797	1001870	1465350		3646640		2640860
P32082	P32082	GHRHR_MOUSE	Ghrhr	Growth hormone-releasing hormone receptor	316845				488514
P32233	P32233	DRG1_MOUSE	Drg1	Developmentally-regulated GTP-binding protein 1	122332			36723			853731		671374
P32261	P32261	ANT3_MOUSE	Serpinc1	Antithrombin-III	234152000	173832000	275530000	461467000	160984000	164096000	41671800	17421500	35196700
P32848	P32848	PRVA_MOUSE	Pvalb	Parvalbumin alpha
P32921;P32921-2	P32921;P32921-2	SYWC_MOUSE	Wars1	Tryptophan--tRNA ligase, cytoplasmic	88085.9	303589	121753	190859	179340		2891570	3080920	5957610
P33174	P33174	KIF4_MOUSE	Kif4	Chromosome-associated kinesin KIF4							723854		435806
P33434;P33434-2	P33434;P33434-2	MMP2_MOUSE	Mmp2	72 kDa type IV collagenase		839001		331680
P33587	P33587	PROC_MOUSE	Proc	Vitamin K-dependent protein C	62479300	40620900	45732600	39052400	33736100	44237900	12768900		4086570
P33609	P33609	DPOLA_MOUSE	Pola1	DNA polymerase alpha catalytic subunit	168565			82036.7	182027
P33622	P33622	APOC3_MOUSE	Apoc3	Apolipoprotein C-III	1320300	250900	1035640	1416300	899193	412807	7199390	9656700	18891800
P34022	P34022	RANG_MOUSE	Ranbp1	Ran-specific GTPase-activating protein	1864920	2425270	752037	1883100	1509590	1500180	20525100	25688400	31199400
P34152;P34152-2;P34152-4	P34152;P34152-2;P34152-4;P34152-9	FAK1_MOUSE	Ptk2	Focal adhesion kinase 1
P34884	P34884	MIF_MOUSE	Mif	Macrophage migration inhibitory factor	94536.6	140576	170226	126500	535682		402155000	219445000	832181000
P34902	P34902	IL2RG_MOUSE	Il2rg	Cytokine receptor common subunit gamma	194293			107232
P34928	P34928	APOC1_MOUSE	Apoc1	Apolipoprotein C-I	992057	152833	1016340	1067260	750544		1981150
P35123	P35123	UBP4_MOUSE	Usp4	Ubiquitin carboxyl-terminal hydrolase 4	389477	262046	558406	557103	337950	153432
P35235;P35235-1	P35235;P35235-1	PTN11_MOUSE	Ptpn11	Tyrosine-protein phosphatase non-receptor type 11		109213						8166050	4115160
P35278	P35278;P61021;Q9CQD1	RAB5C_MOUSE	Rab5c	Ras-related protein Rab-5C	2602320	4852880	2491950	3776420	5794440	1416240	15987400	15598000	30580100
P35279;P35279-2	P35279;P35279-2	RAB6A_MOUSE	Rab6a	Ras-related protein Rab-6A	365322	1617150	454103	319104	1325600		5671710	10964100	6147250
P35282	P35282	RAB21_MOUSE	Rab21	Ras-related protein Rab-21
P35293	P35293	RAB18_MOUSE	Rab18	Ras-related protein Rab-18	738743	944362	601280	639273	1366580	351476	8166500	32252000	24431600
P35441	P35441	TSP1_MOUSE	Thbs1	Thrombospondin-1	15643600	10912900	17638300	18282800	12787600	13200700	9554730
P35486	P35486	ODPA_MOUSE	Pdha1	Pyruvate dehydrogenase E1 component subunit alpha, somatic form, mitochondrial
P35492	P35492	HUTH_MOUSE	Hal	Histidine ammonia-lyase
P35505	P35505	FAAA_MOUSE	Fah	Fumarylacetoacetase				151633	293269
P35550	P35550	FBRL_MOUSE	Fbl	rRNA 2'-O-methyltransferase fibrillarin	2040670	2302700	1757780	2737550	8199840	1187840
P35564	P35564	CALX_MOUSE	Canx	Calnexin	1459590	995305	1502640	1003650	1371280	1445110	7214590	13366500	15227300
P35585	P35585;Q9WVP1;Q9WVP1-2	AP1M1_MOUSE	Ap1m1	AP-1 complex subunit mu-1	227866
P35700	P35700	PRDX1_MOUSE	Prdx1	Peroxiredoxin-1	3450100	8307620	4045440	4358660	5903480	3846790	163577000	151327000	225503000
P35821	P35821	PTN1_MOUSE	Ptpn1	Tyrosine-protein phosphatase non-receptor type 1	89993			365235	493283
P35831	P35831	PTN12_MOUSE	Ptpn12	Tyrosine-protein phosphatase non-receptor type 12				112740	201535
P35917	P35917	VGFR3_MOUSE	Flt4	Vascular endothelial growth factor receptor 3	7208900	5934020	6819030	11383100	3767800	4290430	3454990		5702350
P35922;P35922-2;P35922-3;P35922-7;P35922-8;P35922-9	P35922;P35922-10;P35922-11;P35922-12;P35922-2;P35922-3;P35922-4;P35922-5;P35922-6;P35922-7;P35922-8;P35922-9	FMR1_MOUSE	Fmr1	Fragile X messenger ribonucleoprotein 1	10160.6	43216.4		69980.7	46389.1
P35951	P35951	LDLR_MOUSE	Ldlr	Low-density lipoprotein receptor	263398	444551
P35979	P35979	RL12_MOUSE	Rpl12	Large ribosomal subunit protein uL11	4516650	5518120	6940010	6047060	9829420	2734850	8166870		14812700
P35980	P35980	RL18_MOUSE	Rpl18	Large ribosomal subunit protein eL18	5262100	1408000	1569040	2224430	5633560	1306220
P36536	P36536	SAR1A_MOUSE	Sar1a	Small COPII coat GTPase SAR1A
P36552	P36552	HEM6_MOUSE	Cpox	Oxygen-dependent coproporphyrinogen-III oxidase, mitochondrial			711155	823674	112535		1245750		1356630
P36916	P36916;P36916-2	GNL1_MOUSE	Gnl1	Guanine nucleotide-binding protein-like 1	1611430	1683430	767671	999285	2303550	1367460
P36993;P36993-3;P36993-4;P36993-5	P36993;P36993-3;P36993-4;P36993-5	PPM1B_MOUSE	Ppm1b	Protein phosphatase 1B					128958
P37040	P37040	NCPR_MOUSE	Por	NADPH--cytochrome P450 reductase									2592870
P37804	P37804	TAGL_MOUSE	Tagln	Transgelin							4677190	29665200	5944060
P37889;P37889-2	P37889;P37889-2	FBLN2_MOUSE	Fbln2	Fibulin-2	89984700	131347000	177088000	150233000	155208000	150418000	24981000	57298400	37585500
P37913	P37913	DNLI1_MOUSE	Lig1	DNA ligase 1	443286	663155	116299	208070	679128	311226
P38647	P38647	GRP75_MOUSE	Hspa9	Stress-70 protein, mitochondrial	8841220		6134990	862058	2866750		39821500	28963100	57065300
P39039	P39039;P39039-2	MBL1_MOUSE	Mbl1	Mannose-binding protein A	482375	1092030	785543	668316	651189	805013	148102000
P39054	P39054;Q8BZ98;P39054-2;Q8BZ98-2	DYN2_MOUSE	Dnm2	Dynamin-2	457026	569551	924858	717784	1062280	4324750
P39061	P39061;P39061-1	COIA1_MOUSE	Col18a1	Collagen alpha-1(XVIII) chain	4781910	9541880	7038550	6091260	4550040	10889500
P39447	P39447	ZO1_MOUSE	Tjp1	Tight junction protein ZO-1	102089				139501	104133	439724		818182
P39655	P39655	LOX12_MOUSE	Alox12	Polyunsaturated fatty acid lipoxygenase ALOX12
P39749	P39749	FEN1_MOUSE	Fen1	Flap endonuclease 1	94104.9	2050410			1050080		1869660		4577140
P39876	P39876	TIMP3_MOUSE	Timp3	Metalloproteinase inhibitor 3			119067
P40124	P40124;Q9CYT6	CAP1_MOUSE	Cap1	Adenylyl cyclase-associated protein 1		722000	312439	696264	735736	230613	17464100	26681400	26946000
P40142	P40142	TKT_MOUSE	Tkt	Transketolase	819491	2461820	1000720	2273080	4111470	792524	41006100	60935000	48333400
P40240	P40240	CD9_MOUSE	Cd9	CD9 antigen	154026			141746	644662
P40336;P40336-2	P40336;P40336-2	VP26A_MOUSE	Vps26a	Vacuolar protein sorting-associated protein 26A	432193			289956	660374		7736540	8893510	12539600
P41105	P41105	RL28_MOUSE	Rpl28	Large ribosomal subunit protein eL28	809765	353250	225481	321344	1090340	390754
P41241	P41241	CSK_MOUSE	Csk	Tyrosine-protein kinase CSK	237727	459375	289848	427508	605787
P41317	P41317	MBL2_MOUSE	Mbl2	Mannose-binding protein C	1674310	2524160	1981090	2492820	573382	1536320	3792210
P42128	P42128	FOXK1_MOUSE	Foxk1	Forkhead box protein K1							8975520		10021200
P42208	P42208	SEPT2_MOUSE	Septin2	Septin-2	230914	535682	273060	767539	2219040		5824190	60196100	10709700
P42225	P42225	STAT1_MOUSE	Stat1	Signal transducer and activator of transcription 1	1697530	3528160	2358420	2610330	3044340	2122050
P42227;P42227-2;P42227-3	P42227;P42227-2;P42227-3	STAT3_MOUSE	Stat3	Signal transducer and activator of transcription 3	592470	1151230	257232	801475	1665260	438200
P42567	P42567	EPS15_MOUSE	Eps15	Epidermal growth factor receptor substrate 15	993883	1464240	1013520	636036	475910	693522
P42669	P42669	PURA_MOUSE	Pura	Transcriptional activator protein Pur-alpha	2137550	1019870	961125	1032940	1299020	925671	9108670	35523500	7206220
P42703;P42703-2	P42703;P42703-2	LIFR_MOUSE	Lifr	Leukemia inhibitory factor receptor	267445	2196350	629061	1482020	772543	778993	2095220
P42859;P42859-2	P42859;P42859-2	HD_MOUSE	Htt	Huntingtin	703355	615992	385713	246470	567301	288198
P42932	P42932	TCPQ_MOUSE	Cct8	T-complex protein 1 subunit theta	1360750	2373700	1421600	3043300	6523130	1089300	43779400	36168600	66921000
P43025	P43025	TETN_MOUSE	Clec3b	Tetranectin
P43028	P43028	GDF6_MOUSE	Gdf6	Growth/differentiation factor 6	286618	368204	563382	441656	124813
P43247	P43247	MSH2_MOUSE	Msh2	DNA mismatch repair protein Msh2	738638		988051	474443	1081500	253531
P43274	P15864;P43274;P43275;P43277	H14_MOUSE	H1-4	Histone H1.4							29108300	77046400	63495400
P43277	P15864;P43277	H13_MOUSE	H1-3	Histone H1.3							25185000	27299000	39333400
P43406	P43406	ITAV_MOUSE	Itgav	Integrin alpha-V
P43883	P43883	PLIN2_MOUSE	Plin2	Perilipin-2	70222.9
P45376	P45376	ALDR_MOUSE	Akr1b1	Aldo-keto reductase family 1 member B1	313982	3202830	569882	2050140	5054580	778321	20179000	22780400	26050300
P45377	P45377	ALD2_MOUSE	Akr1b8	Aldose reductase-related protein 2	494509	1029220	386129	1283400	3124860	1079100
P45591	P45591	COF2_MOUSE	Cfl2	Cofilin-2							4940640	12106300	9005870
P45700	P45700	MA1A1_MOUSE	Man1a1	Mannosyl-oligosaccharide 1,2-alpha-mannosidase IA	2255210	2512640	3837040	6071430	2426030	2245510
P45878	P45878	FKBP2_MOUSE	Fkbp2	Peptidyl-prolyl cis-trans isomerase FKBP2							14234900		20320400
P46061	P46061	RAGP1_MOUSE	Rangap1	Ran GTPase-activating protein 1	1152300	2578490	2090070	2453000	4352670	1845960	15703400		4410370
P46062	P46062	SIPA1_MOUSE	Sipa1	Signal-induced proliferation-associated protein 1	328914	378758			216591
P46412	P46412	GPX3_MOUSE	Gpx3	Glutathione peroxidase 3	9144350	1352980	4481920	8046300	3885320	2943750	19176600	62689700	91493800
P46460	P46460	NSF_MOUSE	Nsf	Vesicle-fusing ATPase	218088	803634	276215	330254	935914
P46467	P46467	VPS4B_MOUSE	Vps4b	Vacuolar protein sorting-associated protein 4B	298514		271123	240299	484797	69523.2	751746
P46471	P46471	PRS7_MOUSE	Psmc2	26S proteasome regulatory subunit 7	9117820	4672510	6024400	5111310	6465790	3648430	3159180	71752500	8033000
P46638	P46638;P62492	RB11B_MOUSE	Rab11b	Ras-related protein Rab-11B	3139350	3027600	3084200	4675830	6200040	1553490	38311500	75843300	67951600
P46664	P46664	PURA2_MOUSE	Adss2	Adenylosuccinate synthetase isozyme 2				24417	251163
P46735;P46735-2	O88329;P46735;P46735-2	MYO1B_MOUSE	Myo1b	Unconventional myosin-Ib	2444700		1277170	1208880		1345820
P46737	P46737	BRCC3_MOUSE	Brcc3	Lys-63-specific deubiquitinase BRCC36	488200		250373	228072	125121
P46935	P46935	NEDD4_MOUSE	Nedd4	E3 ubiquitin-protein ligase NEDD4	2661970	1843530	915297	1077080	1392770	1398070
P46938;P46938-2	P46938;P46938-2	YAP1_MOUSE	Yap1	Transcriptional coactivator YAP1							2966710		3981820
P46978	P46978	STT3A_MOUSE	Stt3a	Dolichyl-diphosphooligosaccharide--protein glycosyltransferase subunit STT3A							357277	944584	394551
P47199	P47199	QOR_MOUSE	Cryz	Quinone oxidoreductase							2910670		3546070
P47226;P47226-2	P47226;P47226-2	TES_MOUSE	Tes	Testin		210031		119043	344208
P47713	P47713	PA24A_MOUSE	Pla2g4a	Cytosolic phospholipase A2	819474	520345	722276	371596	539800	639725
P47738	P47738	ALDH2_MOUSE	Aldh2	Aldehyde dehydrogenase, mitochondrial					262089	32843.2
P47753	P47753	CAZA1_MOUSE	Capza1	F-actin-capping protein subunit alpha-1	407101		361461	1052840			9616180		13218000
P47754	P47754	CAZA2_MOUSE	Capza2	F-actin-capping protein subunit alpha-2	1463750	780531	1092240	2339370	1320970	2742120	12358400	5858710	19088600
P47757-2;P47757-4	P47757;P47757-2;P47757-4	CAPZB_MOUSE	Capzb	Isoform 2 of F-actin-capping protein subunit beta	1458010	2699570	1254630	1419360	2857640	1013090	16018600	20247200	16393700
P47758	P47758	SRPRB_MOUSE	Srprb	Signal recognition particle receptor subunit beta
P47791;P47791-2	P47791;P47791-2	GSHR_MOUSE	Gsr	Glutathione reductase, mitochondrial			195895000			349210000	3540450		6725950
P47811	P47811;P47811-2;P47811-3	MK14_MOUSE	Mapk14	Mitogen-activated protein kinase 14	181784			222458
P47856;P47856-2	P47856;P47856-2	GFPT1_MOUSE	Gfpt1	Glutamine--fructose-6-phosphate aminotransferase [isomerizing] 1	2861450	2034050	1444910	1074620	2657450	1053940			2264220
P47857;P47857-2;P47857-3	P47857;P47857-2;P47857-3	PFKAM_MOUSE	Pfkm	ATP-dependent 6-phosphofructokinase, muscle type	617630		430621	412018	822654	1145790
P47876	P47876	IBP1_MOUSE	Igfbp1	Insulin-like growth factor-binding protein 1	752283			1108620		567464
P47877	P47877	IBP2_MOUSE	Igfbp2	Insulin-like growth factor-binding protein 2
P47878	P47878	IBP3_MOUSE	Igfbp3	Insulin-like growth factor-binding protein 3	1522960	243052	528523	1693810	1120330
P47879	P47879	IBP4_MOUSE	Igfbp4	Insulin-like growth factor-binding protein 4	193660	132933		106789	150872	108460
P47880	P47880	IBP6_MOUSE	Igfbp6	Insulin-like growth factor-binding protein 6	509989	934692	558403	3195640	98650.8	1727690
P47911	P47911	RL6_MOUSE	Rpl6	Large ribosomal subunit protein eL6	880414			270508	777682
P47915	P47915	RL29_MOUSE	Rpl29	Large ribosomal subunit protein eL29	492550	608966	118547	507456	872636	189148
P47931;P47931-2	P47931;P47931-2	FST_MOUSE	Fst	Follistatin	460175		653680	579675	735128
P47941	P47941	CRKL_MOUSE	Crkl	Crk-like protein							8047960	9093790	9734340
P47955	P47955	RLA1_MOUSE	Rplp1	Large ribosomal subunit protein P1
P47962	P47962	RL5_MOUSE	Rpl5	Large ribosomal subunit protein uL18	1010850	555796	833098	1027160	3733120	638737
P47963	P47963	RL13_MOUSE	Rpl13	Large ribosomal subunit protein eL13	1361030		248382	455362	928842
P47964	P47964	RL36_MOUSE	Rpl36	Large ribosomal subunit protein eL36	630251			113956	346687
P47968	P47968	RPIA_MOUSE	Rpia	Ribose-5-phosphate isomerase							610986
P48024;Q9CXU9	P48024;Q9CXU9	EIF1B_MOUSE;EIF1_MOUSE	Eif1;Eif1b	Eukaryotic translation initiation factor 1							5177650		8732640
P48025	P48025	KSYK_MOUSE	Syk	Tyrosine-protein kinase SYK	210371	148293		247091	118810	127997
P48036	P48036	ANXA5_MOUSE	Anxa5	Annexin A5	2288630		266033	831366	394714	615430	17524600	11102100	15710300
P48193	P48193;P48193-2	EPB41_MOUSE	Epb41	Protein 4.1	727948	176390	1049380	720441	166678	501361
P48377	P48377	RFX1_MOUSE	Rfx1	MHC class II regulatory factor RFX1
P48428	P48428	TBCA_MOUSE	Tbca	Tubulin-specific chaperone A							6024700	6248150	5691380
P48441	P48441	IDUA_MOUSE	Idua	Alpha-L-iduronidase	77362.1
P48615	P48615	WNT11_MOUSE	Wnt11	Protein Wnt-11	197374	1180030	437081	3109030	1342660	836666
P48678	P48678;P48678-2;P48678-3	LMNA_MOUSE	Lmna	Prelamin-A/C	1329020	1330810	1196400	1079600	2960530	1086730	30836400	37538400	36061200
P48722	P48722;P48722-2	HS74L_MOUSE	Hspa4l	Heat shock 70 kDa protein 4L	493646	807626	624992	330559	481030	484890	4833920		12533600
P48756	P48756	GIP_MOUSE	Gip	Gastric inhibitory polypeptide	622525	497082	349107	353295	292808	327873
P48758	P48758	CBR1_MOUSE	Cbr1	Carbonyl reductase [NADPH] 1		1194020	551976	1089080	1389240	917323	813007		958304
P48759	P48759	PTX3_MOUSE	Ptx3	Pentraxin-related protein PTX3	30470900	8468130	23008300	10366500	9375790	9527260
P49138	P49138;Q3UMW7;Q922R0;Q9D2E1;Q3UMW7-3;Q3UMW7-2	MAPK2_MOUSE	Mapkapk2	MAP kinase-activated protein kinase 2					267087
P49182	P49182	HEP2_MOUSE	Serpind1	Heparin cofactor 2	39233200	27138700	40364600	49656400	22019400	36237800	16744400	10298900	19225300
P49222	P49222	EPB42_MOUSE	Epb42	Protein 4.2	4022700	1411410	8212450	4991150	2355980	4241520
P49312	P49312	ROA1_MOUSE	Hnrnpa1	Heterogeneous nuclear ribonucleoprotein A1	334892	7291230		686456	3772440	1047140	34605100	65503600	54225300
P49443	P49443	PPM1A_MOUSE	Ppm1a	Protein phosphatase 1A		68550.1		39627.2		58652.9	2459020	2836280	1991720
P49586	P49586;Q811Q9;Q811Q9-2	PCY1A_MOUSE	Pcyt1a	Choline-phosphate cytidylyltransferase A	1363640	775470		360404	702649
P49710	P49710	HCLS1_MOUSE	Hcls1	Hematopoietic lineage cell-specific protein	1381580	1423910	619023	792455	2231100	1043100
P49717	P49717	MCM4_MOUSE	Mcm4	DNA replication licensing factor MCM4	1984090	2250270	1035600	1071870	2487920	633843
P49718	P49718	MCM5_MOUSE	Mcm5	DNA replication licensing factor MCM5	2889030	4281110	2109960	2053990	4211430	1303160	10434400	10262900	28288100
P49722	P49722	PSA2_MOUSE	Psma2	Proteasome subunit alpha type-2	31643300	20517300	29572800	22200400	23252900	14468500	4753530	1404750	10538000
P49935	P49935	CATH_MOUSE	Ctsh	Pro-cathepsin H
P49962	P49962	SRP09_MOUSE	Srp9	Signal recognition particle 9 kDa protein							10470800	13185900	23443800
P50096	P50096	IMDH1_MOUSE	Impdh1	Inosine-5'-monophosphate dehydrogenase 1							4219180	4066580	4757660
P50247	P50247	SAHH_MOUSE	Ahcy	Adenosylhomocysteinase	1994440	9213060	4725470	10419800	14712400	2956570	29541600	48938900	40124700
P50295	P50295	ARY2_MOUSE	Nat2	Arylamine N-acetyltransferase 2
P50396	P50396	GDIA_MOUSE	Gdi1	Rab GDP dissociation inhibitor alpha
P50431	P50431	GLYC_MOUSE	Shmt1	Serine hydroxymethyltransferase, cytosolic	296738	165269		216214	1876720
P50446	P50446;Q8BGZ7;Q9Z331	K2C6A_MOUSE	Krt6a	Keratin, type II cytoskeletal 6A	3295900	5327780	6377840	9389810	5682370	12193200	3056000
P50516	P50516;P50516-2	VATA_MOUSE	Atp6v1a	V-type proton ATPase catalytic subunit A	503224	722233	726321	898275	1054190	284800	2545880	1705510	5301450
P50518	P50518	VATE1_MOUSE	Atp6v1e1	V-type proton ATPase subunit E 1					137970		451699
P50543	P50543	S10AB_MOUSE	S100a11	Protein S100-A11	794737	1036910	783053	801119	985854	701110			5359770
P50580	P50580;P50580-2	PA2G4_MOUSE	Pa2g4	Proliferation-associated protein 2G4	306110	1301290	224067	1129190	1957620	376655	13182700	10688300	15358400
P50608	P50608	FMOD_MOUSE	Fmod	Fibromodulin	5021170	7234900	6700750	6991210	5217200	5371420
P51125;P51125-2;P51125-3;P51125-6	P51125;P51125-2;P51125-3;P51125-6	ICAL_MOUSE	Cast	Calpastatin	146661	114767	103987	123062	142288	107642
P51150	P51150	RAB7A_MOUSE	Rab7a	Ras-related protein Rab-7a	2516170	3937500	2023000	2961440	6686450	1662460	20057900	34003700	33209400
P51174	P51174	ACADL_MOUSE	Acadl	Long-chain specific acyl-CoA dehydrogenase, mitochondrial					59692.6
P51410	P51410	RL9_MOUSE	Rpl9	Large ribosomal subunit protein uL6	196033			269654	990583
P51437	P51437	CAMP_MOUSE	Camp	Cathelicidin antimicrobial peptide
P51569	P51569	AGAL_MOUSE	Gla	Alpha-galactosidase A	141659				870960	122238
P51655	P51655	GPC4_MOUSE	Gpc4	Glypican-4	6396000	12888000	13335900	18938100	17755800	16858700
P51660	P51660	DHB4_MOUSE	Hsd17b4	Peroxisomal multifunctional enzyme type 2							10549200		14686700
P51807	P51807	DYLT1_MOUSE	Dynlt1	Dynein light chain Tctex-type 1					85440.8
P51855	P51855	GSHB_MOUSE	Gss	Glutathione synthetase	130726	496976	230202	380252	898829		4725810	36396300	10323000
P51859	P51859	HDGF_MOUSE	Hdgf	Hepatoma-derived growth factor	4151230	2005620	2112050	3520340	4080340	2137470	12015600	14670300	23065800
P51881	P48962;P51881;Q3V132	ADT2_MOUSE	Slc25a5	ADP/ATP translocase 2	739096		327015	429748			12412900	37733400	27475000
P51885	P51885	LUM_MOUSE	Lum	Lumican	518902000	505063000	522217000	448711000	276884000	426103000	59893900	31654900	66635000
P51910	P51910	APOD_MOUSE	Apod	Apolipoprotein D	5563550	2584110	6465300	6531880	3404790	2721170	37340500	3879930	15503700
P51912	P51912	AAAT_MOUSE	Slc1a5	Neutral amino acid transporter B(0)
P51949	P51949	MAT1_MOUSE	Mnat1	CDK-activating kinase assembly factor MAT1	4140310	66770700	6749920	9036970	2339470	776780
P52293	P52293	IMA1_MOUSE	Kpna2	Importin subunit alpha-1	552337	1180100		234572	1251750		1464430		2280160
P52430	P52430	PON1_MOUSE	Pon1	Serum paraoxonase/arylesterase 1	20764900	43644600	32252800	68767500	24995400	15685500	15108000	11806400	33500900
P52431	P52431	DPOD1_MOUSE	Pold1	DNA polymerase delta catalytic subunit
P52432	P52432	RPAC1_MOUSE	Polr1c	DNA-directed RNA polymerases I and III subunit RPAC1					787313
P52479;P52479-2	P52479;P52479-2	UBP10_MOUSE	Usp10	Ubiquitin carboxyl-terminal hydrolase 10	516546	593802		428831	1022720				4680900
P52480	P52480;P52480-2	KPYM_MOUSE	Pkm	Pyruvate kinase PKM	7458060	26313300	20944800	26500600	42661600	9646880	122311000	119506000	176271000
P52480-2	P52480-2	KPYM_MOUSE	Pkm	Isoform M1 of Pyruvate kinase PKM	377315	3453470	2820850	1760330	3021410		989541
P52795	P52795	EFNB1_MOUSE	Efnb1	Ephrin-B1
P52800	P52800	EFNB2_MOUSE	Efnb2	Ephrin-B2
P52850	P52850	NDST2_MOUSE	Ndst2	Bifunctional heparan sulfate N-deacetylase/N-sulfotransferase 2	21536				167616
P52912	P52912	TIA1_MOUSE	Tia1	Cytotoxic granule associated RNA binding protein TIA1							2999940
P53026	P53026	RL10A_MOUSE	Rpl10a	Large ribosomal subunit protein uL1	3080520	2101550	621992	1371360	2907810	1139500
P53564;P53564-2;P53564-3;P70403	P53564;P70403;P53564-2;P53564-3	CASP_MOUSE;CUX1_MOUSE	Cux1	Homeobox protein cut-like 1				1142800
P53612	P53612	PGTB2_MOUSE	Rabggtb	Geranylgeranyl transferase type-2 subunit beta					395021
P53657	P53657	KPYR_MOUSE	Pklr	Pyruvate kinase PKLR	118313	119800	567168	154602	94622.2
P53810	P53810	PIPNA_MOUSE	Pitpna	Phosphatidylinositol transfer protein alpha isoform
P53811	P53811	PIPNB_MOUSE	Pitpnb	Phosphatidylinositol transfer protein beta isoform							3565510		6369680
P53986	P53986	MOT1_MOUSE	Slc16a1	Monocarboxylate transporter 1	250940			381397
P53994	P53994;P59279	RAB2A_MOUSE	Rab2a	Ras-related protein Rab-2A	743559	731990	867057	993494	1710890	770688	3373210		5920470
P53995	P53995	APC1_MOUSE	Anapc1	Anaphase-promoting complex subunit 1	120771	155877		57935.8	363076
P54071	P54071	IDHP_MOUSE	Idh2	Isocitrate dehydrogenase [NADP], mitochondrial
P54116	P54116	STOM_MOUSE	Stom	Stomatin	1800100	644703	1604220	1331380	717127	713804
P54227	P54227	STMN1_MOUSE	Stmn1	Stathmin	348992	844662		213651	705538	235166	56837200	91988700	171051000
P54276	P54276	MSH6_MOUSE	Msh6	DNA mismatch repair protein Msh6	374227	459671	63398.3		389368	231519
P54320	P54320	ELN_MOUSE	Eln	Elastin	228176	709051	486315	397707	87798.2	809880
P54726	P54726	RD23A_MOUSE	Rad23a	UV excision repair protein RAD23 homolog A	1547560	731641	707342	744667	519215	845868	2017480		1393020
P54728	P54726;P54728	RD23B_MOUSE	Rad23b	UV excision repair protein RAD23 homolog B	769925	1157520	711754	575001	1635370	549115	21529200	17500200	21182000
P54729	P54729	NUB1_MOUSE	Nub1	NEDD8 ultimate buster 1	445270	162485		166600	388639	276800
P54731	P54731	FAF1_MOUSE	Faf1	FAS-associated factor 1	1344790	739765	820755	756827	676472	1267750
P54751	P54751	SIA4A_MOUSE	St3gal1	CMP-N-acetylneuraminate-beta-galactosamide-alpha-2,3-sialyltransferase 1	1236630	2009850	1933080	1436030	1143020	945399		39276100	24557200
P54775	P54775	PRS6B_MOUSE	Psmc4	26S proteasome regulatory subunit 6B	3479720	2230030	2421710	2085710	2643900	1949130			5290240
P54822	P54822	PUR8_MOUSE	Adsl	Adenylosuccinate lyase	293389	533296	340926	649219	640739	213440
P54823	P54823	DDX6_MOUSE	Ddx6	Probable ATP-dependent RNA helicase DDX6	317101	842037	316379	629928	1646720		5260330		6000010
P54923	P54923	ADPRH_MOUSE	Adprh	ADP-ribosylhydrolase ARH1
P55065	P55065	PLTP_MOUSE	Pltp	Phospholipid transfer protein	90457000	60713900	99293600	93469200	54247400	53148600	14040900	6572860	10445700
P55095	P55095	GLUC_MOUSE	Gcg	Pro-glucagon	353762
P55104	P55104	INHBC_MOUSE	Inhbc	Inhibin beta C chain		846009	250502	417613	397887
P55258	P55258	RAB8A_MOUSE	Rab8a	Ras-related protein Rab-8A	1075940	646965	1042060	1191590	1182320	488034	21969800		45182000
P55264;P55264-2	P55264;P55264-2	ADK_MOUSE	Adk	Adenosine kinase	106809	903823	495633	879658	1403740	610884			9814760
P55284	P55284	CADH5_MOUSE	Cdh5	Cadherin-5
P55288	P55288	CAD11_MOUSE	Cdh11	Cadherin-11			61498.9
P55821	P55821	STMN2_MOUSE	Stmn2	Stathmin-2		39313.3
P56212	P56212	ARP19_MOUSE	Arpp19	cAMP-regulated phosphoprotein 19
P56371	P56371	RAB4A_MOUSE	Rab4a	Ras-related protein Rab-4A	1008460	1317180	1474310	597725	1094000	1043950	6665410		5380280
P56395	P56395	CYB5_MOUSE	Cyb5a	Cytochrome b5							4683290		3228220
P56399	P56399	UBP5_MOUSE	Usp5	Ubiquitin carboxyl-terminal hydrolase 5	4613440	3397330	2707070	3351650	3949080	2405690	15417400	17495400	17785400
P56480	P56480	ATPB_MOUSE	Atp5f1b	ATP synthase subunit beta, mitochondrial	252895		352952	567582	256026		12135400	11454100	15901200
P56481	P56481	GASR_MOUSE	Cckbr	Gastrin/cholecystokinin type B receptor	1259080	906532					15389700
P56546;P56546-2	P56546;P56546-2	CTBP2_MOUSE	Ctbp2	C-terminal-binding protein 2	168638			181729	722573			3329910
P56812	P56812	PDCD5_MOUSE	Pdcd5	Programmed cell death protein 5	148267			994923	49670.8		5983370	3224560	7017270
P56959	P56959	FUS_MOUSE	Fus	RNA-binding protein FUS	550363	533593	599032	933994	1826250	611923	15831900	20041800	25569100
P56960	P56960	EXOSX_MOUSE	Exosc10	Exosome complex component 10		104917			113497
P57080	P57080	UBP25_MOUSE	Usp25	Ubiquitin carboxyl-terminal hydrolase 25			161746	96202.6	221297
P57759	P57759	ERP29_MOUSE	Erp29	Endoplasmic reticulum resident protein 29							23756100	20354400	20560800
P57776-2	P57776-2	EF1D_MOUSE	Eef1d	Isoform 2 of Elongation factor 1-delta	453881	458797	194795	364527	986710	122140
P57776;P57776-3	P57776;P57776-3;P57776-2	EF1D_MOUSE	Eef1d	Elongation factor 1-delta	8273880	11098400	5666780	7014240	16242100	7884400	20822900	93132500	68204500
P57780	P57780	ACTN4_MOUSE	Actn4	Alpha-actinin-4	6421320	6294390	4166010	4824620	6796040	3876210	38025400	42677400	58179100
P57784	P57784	RU2A_MOUSE	Snrpa1	U2 small nuclear ribonucleoprotein A'					333145
P58022	P58022;P58022-2	LOXL2_MOUSE	Loxl2	Lysyl oxidase homolog 2	192401	805526	647824	720940	774791	1099430
P58252	P58252	EF2_MOUSE	Eef2	Elongation factor 2	4239430	8313910	6501960	9608900	10819300	3330570	38109800	26259100	42376600
P58281;P58281-2	P58281;P58281-2;P58281-3	OPA1_MOUSE	Opa1	Dynamin-like GTPase OPA1, mitochondrial
P58321	P58321	UCHL4_MOUSE	Uchl4	Ubiquitin carboxyl-terminal hydrolase isozyme L4							2444310		3780250
P58389	P58389	PTPA_MOUSE	Ptpa	Serine/threonine-protein phosphatase 2A activator							30748.2		186737
P58404;P58404-2	P58404;P58404-2	STRN4_MOUSE	Strn4	Striatin-4	398262
P58771-2	P58771;P58771-2	TPM1_MOUSE	Tpm1	Isoform 2 of Tropomyosin alpha-1 chain	1687690	1223800	582409	492045	618923	969894	24087400	30550500	36440600
P58774	P58774	TPM2_MOUSE	Tpm2	Tropomyosin beta chain	1147700	669198	1891410		2220890	544332	12559100	26429000	26208400
P58774-2	P58774-2	TPM2_MOUSE	Tpm2	Isoform 2 of Tropomyosin beta chain							19103100	10288100	31028200
P58871	P58871	TB182_MOUSE	Tnks1bp1	182 kDa tankyrase-1-binding protein	1536330	1632690	431780	243808	577437	525055	3645310
P59017	P59017	B2L13_MOUSE	Bcl2l13	Bcl-2-like protein 13	287306	183584	167269	207438	450869	72141.2
P59235	P59235	NUP43_MOUSE	Nup43	Nucleoporin Nup43
P59242;P59242-2	P59242;P59242-2	CING_MOUSE	Cgn	Cingulin	154573	141007			123663
P59325	P59325	IF5_MOUSE	Eif5	Eukaryotic translation initiation factor 5	3119560	1865600	3013730	2205030	2773320	2634400	16686300	25006600	19674300
P59383	P59383	LRRN4_MOUSE	Lrrn4	Leucine-rich repeat neuronal protein 4	9534730	9990030	10673700	7786530	6386110	6516270
P59470	P59470	RPC2_MOUSE	Polr3b	DNA-directed RNA polymerase III subunit RPC2	1000030		1502940	658761
P59644	P59644	PI5PA_MOUSE	Inpp5j	Phosphatidylinositol 4,5-bisphosphate 5-phosphatase A	144811	128824		1645440	91217.1
P59708	P59708	SF3B6_MOUSE	Sf3b6	Splicing factor 3B subunit 6		249230		292609	1010820				219747
P59997	P59997	KDM2A_MOUSE	Kdm2a	Lysine-specific demethylase 2A			102197	146105	99724.4
P59999	P59999	ARPC4_MOUSE	Arpc4	Actin-related protein 2/3 complex subunit 4	323511	156792	728513	685600	1467240		4452810	12625700	9048970
P60122	P60122	RUVB1_MOUSE	Ruvbl1	RuvB-like 1	2242900	3517670	1869750	2008020	5050920	1597120	5051180	16398100	8141930
P60229	P60229	EIF3E_MOUSE	Eif3e	Eukaryotic translation initiation factor 3 subunit E	1893350	1436010	551009	1536620	2268700	719389
P60335	P60335	PCBP1_MOUSE	Pcbp1	Poly(rC)-binding protein 1	1022320	2145130	1028790	943723	1631710	1062880	24107700	20896700	30747500
P60521	P60521	GBRL2_MOUSE	Gabarapl2	Gamma-aminobutyric acid receptor-associated protein-like 2				128708				4073800	4579640
P60670;P60670-2	P60670;P60670-2	NPL4_MOUSE	Nploc4	Nuclear protein localization protein 4 homolog
P60710;P63260	P60710;P63260	ACTB_MOUSE;ACTG_MOUSE	Actb;Actg1	Actin, cytoplasmic 1	31881000	39805300	34995400	38975600	55543900	23935300	461646000	233351000	494541000
P60766	P60766	CDC42_MOUSE	Cdc42	Cell division control protein 42 homolog	928615	1322470	865075	1232230	1991580	726303	10590300	3493610	6957350
P60840	P60840;P60840-2;P60840-3	ENSA_MOUSE	Ensa	Alpha-endosulfine							4309710	7686430	3112670
P60843	P60843;P10630;P10630-2	IF4A1_MOUSE	Eif4a1	Eukaryotic initiation factor 4A-I	2671790	4202720	2774900	6452200	15313700	2011190	22747700	45250000	34818500
P60867	P60867	RS20_MOUSE	Rps20	Small ribosomal subunit protein uS10	1788070	766908	689483	1476870	2019440	779496
P60898	P60898	RPB9_MOUSE	Polr2i	DNA-directed RNA polymerase II subunit RPB9									313449
P60904	P60904	DNJC5_MOUSE	Dnajc5	DnaJ homolog subfamily C member 5
P61021	P61021	RAB5B_MOUSE	Rab5b	Ras-related protein Rab-5B			124428	149065			2581200		4038160
P61022	P61022	CHP1_MOUSE	Chp1	Calcineurin B homologous protein 1							40225.7		583880
P61027	P61027	RAB10_MOUSE	Rab10	Ras-related protein Rab-10	957994	964166		1354000	1218960	1170840	5980570	6398740	8888290
P61028	P35276;P55258;P61028;P62823;P63011;Q9CZT8;Q9DD03	RAB8B_MOUSE	Rab8b	Ras-related protein Rab-8B	1229650	508116	1284680	1335170	1134930	497845	1060390		5567610
P61079	P61079;P62838;Q6ZWY6	UB2D3_MOUSE	Ube2d3	Ubiquitin-conjugating enzyme E2 D3
P61082	P61082	UBC12_MOUSE	Ube2m	NEDD8-conjugating enzyme Ubc12		375021	227318	462175	786716	94329.2	1183220
P61087	P61087	UBE2K_MOUSE	Ube2k	Ubiquitin-conjugating enzyme E2 K							9673610	9772890	14027900
P61089	P61089	UBE2N_MOUSE	Ube2n	Ubiquitin-conjugating enzyme E2 N					70904.3		13891900	10900700	15305400
P61110	P61110	ANRE_MOUSE	Kap	Kidney androgen-regulated protein	544652	1706100	848227	731739	671269	1445890
P61161	P61161	ARP2_MOUSE	Actr2	Actin-related protein 2	2653750	4161610	3811220	2662070	9034790		5154330	4995660	8378980
P61164	P61164	ACTZ_MOUSE	Actr1a	Alpha-centractin	485415		799056	1068150	1396410		10477400	12092000
P61202;P61202-2	P61202;P61202-2	CSN2_MOUSE	Cops2	COP9 signalosome complex subunit 2	3325580	1969230	2502330	2026400	2831810	1883730
P61205;P84078	P84078;P61205;Q8BSL7	ARF1_MOUSE;ARF3_MOUSE	Arf1;Arf3	ADP-ribosylation factor 3	1474900	955926	1772560	1913060	1762570	391561	66424100	92732600	65890500
P61211	P61211	ARL1_MOUSE	Arl1	ADP-ribosylation factor-like protein 1	147791		189538	76565.8	310926
P61219	P61219	RPAB2_MOUSE	Polr2f	DNA-directed RNA polymerases I, II, and III subunit RPABC2	187222			364090	792706
P61222	P61222	ABCE1_MOUSE	Abce1	ATP-binding cassette sub-family E member 1	555300			481985	602194		5000720		6857820
P61226	P61226;Q80ZJ1;Q8BU31;Q80ZJ1-2	RAP2B_MOUSE	Rap2b	Ras-related protein Rap-2b
P61255	P61255	RL26_MOUSE	Rpl26	Large ribosomal subunit protein uL24					321560
P61290	P61290	PSME3_MOUSE	Psme3	Proteasome activator complex subunit 3	809179		396479		504768		5965120	12851000	7209360
P61327;Q9CQL1	P61327;Q9CQL1	MGN2_MOUSE;MGN_MOUSE	Magoh;Magohb	Protein mago nashi homolog	1463850				980254		1572160	13208800	9234510
P61358	P61358	RL27_MOUSE	Rpl27	Large ribosomal subunit protein eL27	871515				1005070
P61406	P61406	EST1A_MOUSE	Smg6	Telomerase-binding protein EST1A							10288200		7801100
P61458	P61458;Q9CZL5	PHS_MOUSE	Pcbd1	Pterin-4-alpha-carbinolamine dehydratase							667716		1641320
P61620	P61620	S61A1_MOUSE	Sec61a1	Protein transport protein Sec61 subunit alpha isoform 1
P61750	P61750	ARF4_MOUSE	Arf4	ADP-ribosylation factor 4	896891	3508360	1382790	1191340	2141720	1477420
P61759	P61759	PFD3_MOUSE	Vbp1	Prefoldin subunit 3	133933	248934		96557.5	366810	90124.2	943006		2242220
P61804	P61804	DAD1_MOUSE	Dad1	Dolichyl-diphosphooligosaccharide--protein glycosyltransferase subunit DAD1							4637950		7935120
P61924	P61924	COPZ1_MOUSE	Copz1	Coatomer subunit zeta-1	135888				570649		2367290		3025980
P61939	P61939	THBG_MOUSE	Serpina7	Thyroxine-binding globulin							1873750		950118
P61957	P61957;Q9Z172;Q9Z172-2	SUMO2_MOUSE	Sumo2	Small ubiquitin-related modifier 2	516254	397296	104808	319100	569087		45590800	55115400	78462400
P61961	P61961	UFM1_MOUSE	Ufm1	Ubiquitin-fold modifier 1	38488.4
P61965	P61965	WDR5_MOUSE	Wdr5	WD repeat-containing protein 5	18658.7								908090
P61971	P61971	NTF2_MOUSE	Nutf2	Nuclear transport factor 2	2098150	3306170	3281420	3481420	4376610	1123730	19815200		23977100
P61979-2	P61979-2	HNRPK_MOUSE	Hnrnpk	Isoform 2 of Heterogeneous nuclear ribonucleoprotein K
P61979-3	P61979;P61979-2;P61979-3	HNRPK_MOUSE	Hnrnpk	Isoform 3 of Heterogeneous nuclear ribonucleoprotein K	1308990	1311900	792887	1550500	4695240	1447760	40716400	43880200	52776600
P61982	P61982	1433G_MOUSE	Ywhag	14-3-3 protein gamma	29341100	17476900	14274300	18537000	42409900	17653500	104971000	110101000	140722000
P62046	P62046;Q8BVU0	LRCH1_MOUSE	Lrch1	Leucine-rich repeat and calponin homology domain-containing protein 1	118662		122162	55572.4	370459
P62071	P62071	RRAS2_MOUSE	Rras2	Ras-related protein R-Ras2	835494	670446	252002	685324	1361950	220486	1923690
P62075	P62075	TIM13_MOUSE	Timm13	Mitochondrial import inner membrane translocase subunit Tim13							768143		3581430
P62137	P62137;P62141;P63087;P63087-2	PP1A_MOUSE	Ppp1ca	Serine/threonine-protein phosphatase PP1-alpha catalytic subunit	767669	665980	883970	1279370	2069590	638421	3394360		4498580
P62141	P62141	PP1B_MOUSE	Ppp1cb	Serine/threonine-protein phosphatase PP1-beta catalytic subunit	1175770		874780	1721210	2307520		2724800	4302770	4548670
P62192	P62192	PRS4_MOUSE	Psmc1	26S proteasome regulatory subunit 4	6562650	3983360	5018170	3588830	5379860	4029830	4733300		5136780
P62196	P62196	PRS8_MOUSE	Psmc5	26S proteasome regulatory subunit 8	4597190	3024830	3161970	3089660	4634640	2073060	9370840		5389270
P62242	P62242	RS8_MOUSE	Rps8	Small ribosomal subunit protein eS8	1007000		475305	374579	815280
P62245	P62245	RS15A_MOUSE	Rps15a	Small ribosomal subunit protein uS8	1596100	1892140	1031420	1777020	7643270	1640420
P62257	P62257	UBE2H_MOUSE	Ube2h	Ubiquitin-conjugating enzyme E2 H	1263620		448227	396284	483030	924526	1426790
P62259	P62259	1433E_MOUSE	Ywhae	14-3-3 protein epsilon	47207000	32516100	22818900	36078400	92184800	25158200	153456000	194212000	197473000
P62264	P62264	RS14_MOUSE	Rps14	Small ribosomal subunit protein uS11	430859	424827	205390	730398	1024950	140685		1027120
P62267	P62267	RS23_MOUSE	Rps23	Small ribosomal subunit protein uS12	436487	146652	246533	301204	626219	159382	894652
P62270	P62270	RS18_MOUSE	Rps18	Small ribosomal subunit protein uS13				65184.8	810912
P62281	P62281	RS11_MOUSE	Rps11	Small ribosomal subunit protein uS17	1083260	1306180	1187860	1132320	3818860	1062960
P62301	P62301	RS13_MOUSE	Rps13	Small ribosomal subunit protein uS15					106759
P62305	P62305	RUXE_MOUSE	Snrpe	Small nuclear ribonucleoprotein E							2616170		1713590
P62307	P62307	RUXF_MOUSE	Snrpf	Small nuclear ribonucleoprotein F							1528610	244132	1146270
P62309	P62309	RUXG_MOUSE	Snrpg	Small nuclear ribonucleoprotein G					60351.2		2113180		1637370
P62311	P62311	LSM3_MOUSE	Lsm3	U6 snRNA-associated Sm-like protein LSm3					449166		8706350	5909710	15219000
P62313	P62313	LSM6_MOUSE	Lsm6	U6 snRNA-associated Sm-like protein LSm6	457394	1012570	259298	369271	1254600
P62315	P62315	SMD1_MOUSE	Snrpd1	Small nuclear ribonucleoprotein Sm D1	661152	120191	371205	289632	2004530		2487670		3716120
P62317	P62317	SMD2_MOUSE	Snrpd2	Small nuclear ribonucleoprotein Sm D2					2983170		8627620	6792310	7998250
P62320	P62320	SMD3_MOUSE	Snrpd3	Small nuclear ribonucleoprotein Sm D3	806358			436120	1344330		5082080		7836010
P62331	P62331	ARF6_MOUSE	Arf6	ADP-ribosylation factor 6	286835		417296	523989	1165450
P62334	P62334	PRS10_MOUSE	Psmc6	26S proteasome regulatory subunit 10B	3703810	2155570	2161960	1854000	2132270	2310610
P62484	P62484	ABI2_MOUSE	Abi2	Abl interactor 2
P62488	P62488	RPB7_MOUSE	Polr2g	DNA-directed RNA polymerase II subunit RPB7	55427
P62500;P62500-2;P62500-3	P62500;P62500-2;P62500-3	T22D1_MOUSE	Tsc22d1	TSC22 domain family protein 1					60561.3
P62627	P62627	DLRB1_MOUSE	Dynlrb1	Dynein light chain roadblock-type 1							1849010		6536440
P62631	P62631	EF1A2_MOUSE	Eef1a2	Elongation factor 1-alpha 2		6212720					12958000	10955700	14666800
P62702	P62702	RS4X_MOUSE	Rps4x	Small ribosomal subunit protein eS4	906439		516698	1041930	5326350	644646
P62715	P62715;P63330	PP2AB_MOUSE	Ppp2cb	Serine/threonine-protein phosphatase 2A catalytic subunit beta isoform	1084840	1626140	1402170	1531150	1955150	1129580	9712040	50142600	13871700
P62717	P62717	RL18A_MOUSE	Rpl18a	Large ribosomal subunit protein eL20	1584130	387363		423722	806679	522872
P62743	P62743	AP2S1_MOUSE	Ap2s1	AP-2 complex subunit sigma	759970		716310		2666760
P62748	P84075;P62748	HPCL1_MOUSE	Hpcal1	Hippocalcin-like protein 1	219927		117118		97963.8		563687
P62751	P62751	RL23A_MOUSE	Rpl23a	Large ribosomal subunit protein uL23							6553620		10157300
P62754	P62754	RS6_MOUSE	Rps6	Small ribosomal subunit protein eS6	344566	326279	354593	242690	990237	123526		5324660	1255060
P62774	P62774	MTPN_MOUSE	Mtpn	Myotrophin		108848	42512.6	184114	427301	51315.8	37188000	30668300	42385000
P62806	P62806	H4_MOUSE	H4c1	Histone H4	1592830	5622800	2425980	2314000	19991200	2024320	10067900	10369200	9746980
P62814	P62814	VATB2_MOUSE	Atp6v1b2	V-type proton ATPase subunit B, brain isoform	149824	278800	371008	295377	437291	163196	7177690	6100610	12789100
P62821	P62821;Q9D1G1	RAB1A_MOUSE	Rab1A	Ras-related protein Rab-1A	5283360	8019110	5988340	6708720	9789120	3793130	44707400	55546700	55007000
P62827	P62827	RAN_MOUSE	Ran	GTP-binding nuclear protein Ran	5572800	10962900	7041100	14517000	21788400	4533220	97738300	125689000	143454000
P62830	P62830	RL23_MOUSE	Rpl23	Large ribosomal subunit protein uL14	1036680	1316490	572423	1102440	3430980	580746	5145940	6883520	6912230
P62835	P62835	RAP1A_MOUSE	Rap1a	Ras-related protein Rap-1A
P62849;P62849-2;P62849-3	P62849;P62849-2;P62849-3	RS24_MOUSE	Rps24	Small ribosomal subunit protein eS24
P62852	P62852	RS25_MOUSE	Rps25	Small ribosomal subunit protein eS25	374700	197502		653324	1922850		83406500	2088100	5559600
P62855	P62855	RS26_MOUSE	Rps26	Small ribosomal subunit protein eS26	2268610		599996	1007550	1759490	1393420
P62858	P62858	RS28_MOUSE	Rps28	Small ribosomal subunit protein eS28							5099030	4498790	5790600
P62869	P62869	ELOB_MOUSE	Elob	Elongin-B	288881			369018	769327		3577670	12803400	7241390
P62880	P62874;P62880;Q61011	GBB2_MOUSE	Gnb2	Guanine nucleotide-binding protein G(I)/G(S)/G(T) subunit beta-2	1591000	1731640		1897820	1250510	1133350
P62889	P62889	RL30_MOUSE	Rpl30	Large ribosomal subunit protein eL30	1976610	3137260	1558130	2978060	8110930
P62897	P62897	CYC_MOUSE	Cycs	Cytochrome c, somatic							7433610		7724360
P62908	P62908	RS3_MOUSE	Rps3	Small ribosomal subunit protein uS3	2680500	1520870	1779920	3128370	7624870	910193	4102820	5063600
P62911	P62911	RL32_MOUSE	Rpl32	Large ribosomal subunit protein eL32
P62918	P62918	RL8_MOUSE	Rpl8	Large ribosomal subunit protein uL2	2086930	1505730	427090	702360	1739040	1298330
P62960	P62960;Q9JKB3;Q9Z2C8;Q9JKB3-2;Q9Z2C8-2	YBOX1_MOUSE	Ybx1	Y-box-binding protein 1	124317				114772		82965100	84677500	103091000
P62962	P62962	PROF1_MOUSE	Pfn1	Profilin-1	3404760	5307220	8462210	7967430	7432710	1573840	89388600	20554500	64026800
P62996	P62996	TRA2B_MOUSE	Tra2b	Transformer-2 protein homolog beta	208080			62988			5047870	32067200	4043780
P63001	P60764;P63001;Q05144	RAC1_MOUSE	Rac1	Ras-related C3 botulinum toxin substrate 1	4060340	6030650	5308650	3591720	7165310	3394130	12744100	60442200	28116800
P63005	P63005;P63005-2	LIS1_MOUSE	Pafah1b1	Platelet-activating factor acetylhydrolase IB subunit beta	303883	1088500	594564	1629500	2897520	713883
P63017	P63017	HSP7C_MOUSE	Hspa8	Heat shock cognate 71 kDa protein	12603700	21907700	13818800	23196900	23298200	10015000	235819000	195990000	310468000
P63024	P63024	VAMP3_MOUSE	Vamp3	Vesicle-associated membrane protein 3							2050670		4865440
P63028	P63028	TCTP_MOUSE	Tpt1	Translationally-controlled tumor protein				114760			4029730	2040780	7683750
P63037	P63037	DNJA1_MOUSE	Dnaja1	DnaJ homolog subfamily A member 1	354471	110661	66914		650427		1744380		2128400
P63038	P63038;P63038-2	CH60_MOUSE	Hspd1	60 kDa heat shock protein, mitochondrial	274871	432685	322966	601276	405918	2153760	73912500	74781500	99194000
P63073	P63073	IF4E_MOUSE	Eif4e	Eukaryotic translation initiation factor 4E	93559		92013	139266	347381
P63085	P63085	MK01_MOUSE	Mapk1	Mitogen-activated protein kinase 1	151910	218293		504824	1004000	114249	20105000	36498300	24548400
P63087;P63087-2	P63087;P63087-2	PP1G_MOUSE	Ppp1cc	Serine/threonine-protein phosphatase PP1-gamma catalytic subunit	658758		769907	618082	687989		8310810	11436900	7891040
P63094;P63094-2;Q6R0H7;Q6R0H7-4	P63094;Q6R0H7;Q6R0H7-4;P63094-2;P63094-3	GNAS1_MOUSE;GNAS2_MOUSE	Gnas	Guanine nucleotide-binding protein G(s) subunit alpha isoforms short
P63101	P63101	1433Z_MOUSE	Ywhaz	14-3-3 protein zeta/delta	24045100	17953100	10014100	14173200	26044200	10450100	168446000	211671000	205533000
P63139	P63139	NFYB_MOUSE	Nfyb	Nuclear transcription factor Y subunit beta							2269340		9607530
P63158	P63158	HMGB1_MOUSE	Hmgb1	High mobility group protein B1	3605830	1771920	1017430	2566490	6398560	929471	13294100	38710900	24658300
P63166	P63166	SUMO1_MOUSE	Sumo1	Small ubiquitin-related modifier 1	838682		269408	906150	969343		5987770	6312800	7115270
P63168	P63168;Q9D0M5	DYL1_MOUSE	Dynll1	Dynein light chain 1, cytoplasmic							1262870
P63242	P63242;Q8BGY2	IF5A1_MOUSE	Eif5a	Eukaryotic translation initiation factor 5A-1	3545840	1542580	2361210	2065500	1579250	1192460	32620600	23046900	27006600
P63254	P63254	CRIP1_MOUSE	Crip1	Cysteine-rich protein 1	488244	427428		1926000	4572610	342711
P63268	P62737;P63268;P68033	ACTH_MOUSE	Actg2	Actin, gamma-enteric smooth muscle
P63276	P63276	RS17_MOUSE	Rps17	Small ribosomal subunit protein eS17					280539
P63280	P63280	UBC9_MOUSE	Ube2i	SUMO-conjugating enzyme UBC9					297303		2571690		2953770
P63321	P63321	RALA_MOUSE	Rala	Ras-related protein Ral-A	664962	820294	587446	1324660	1671860	675939	11162600	35290700	14974800
P63323	P63323	RS12_MOUSE	Rps12	Small ribosomal subunit protein eS12					292875		9433450		11259800
P63328;P63328-2	P48453;P48455;P63328;P48453-2;P63328-2	PP2BA_MOUSE	Ppp3ca	Protein phosphatase 3 catalytic subunit alpha	112159	747785		212139	324106		11112500	15626900	18499300
P63330	P63330	PP2AA_MOUSE	Ppp2ca	Serine/threonine-protein phosphatase 2A catalytic subunit alpha isoform			2717710				20795800	24007300	26332300
P67778	P67778	PHB1_MOUSE	Phb1	Prohibitin 1							276865	7738780	2757180
P67871	P67871	CSK2B_MOUSE	Csnk2b	Casein kinase II subunit beta	420631		141974
P67984	P67984	RL22_MOUSE	Rpl22	Large ribosomal subunit protein eL22	2922580	3157490	2005780	4524490	9825890	4208540	4242710		17469000
P68037	P68037	UB2L3_MOUSE	Ube2l3	Ubiquitin-conjugating enzyme E2 L3							12728200	12975400	14379700
P68040	P68040	RACK1_MOUSE	Rack1	Small ribosomal subunit protein RACK1	1267180	3986610	1222970	2563960	6246650	1130710	2023870
P68134	P62737;P63268;P68033;P68134	ACTS_MOUSE	Acta1	Actin, alpha skeletal muscle	5275640	660605	3813300	2570130	2459700	1872230	2882060
P68181	P05132;P68181;P05132-2;P68181-2;P68181-3;P68181-4	KAPCB_MOUSE	Prkacb	cAMP-dependent protein kinase catalytic subunit beta	255922	1064710	482114	625731	765439	417648
P68254;P68254-2	P68254;P68254-2	1433T_MOUSE	Ywhaq	14-3-3 protein theta	3929230	2614030	1361240	1738470	4011690	1682220	29002300	42616300	38792800
P68368	P05213;P05214;P68368;P68369;P68373;Q9JJZ2	TBA4A_MOUSE	Tuba4a	Tubulin alpha-4A chain	80660100	60199300	58283400	57527900	74887400	44210500	109178000	109665000	96586400
P68369	P05214;P68369;P68373;Q9JJZ2	TBA1A_MOUSE	Tuba1a	Tubulin alpha-1A chain	55054600	28949700	32027600	40894500	43392600	19899900	77290300	60701600	85632000
P68372	P68372;Q7TMM9;Q9CWF2	TBB4B_MOUSE	Tubb4b	Tubulin beta-4B chain	7477950	3069040	5377010	3997960	7923720	6201350	51707000	59633500	80138600
P68433;P84228	P02301;P68433;P84228;P84244	H31_MOUSE;H32_MOUSE	H3c1;H3c2	Histone H3.1	9610070	25265600	10236200	11344500	62357700	7162940	20969100	11307700	14983000
P68510	P68510	1433F_MOUSE	Ywhah	14-3-3 protein eta	2046680	1981770	1009190	2731980	5449360	1477030	9643850	13629900	13735100
P70122	P70122	SBDS_MOUSE	Sbds	Ribosome maturation protein SBDS	149879	544165	696986	872586	1899040		4589630	5616560	4756790
P70168	P70168	IMB1_MOUSE	Kpnb1	Importin subunit beta-1	4204610	5297670	4550160	4602120	4955120	5119730	17658300	37881700	21051500
P70178	P70178	SIX5_MOUSE	Six5	Homeobox protein SIX5							29900500		38301500
P70195	P70195	PSB7_MOUSE	Psmb7	Proteasome subunit beta type-7	19442700	16510200	20688200	17135100	19092300	15081000	25530600	23675000	20379600
P70232	P70232;P70232-2	NCHL1_MOUSE	Chl1	Neural cell adhesion molecule L1-like protein	251697		354683	157497
P70255;P70255-2;P70255-3;P70255-4;P70255-5	P70255;P70255-2;P70255-3;P70255-4;P70255-5	NFIC_MOUSE	Nfic	Nuclear factor 1 C-type							2492360	5718150	2269910
P70265	P70265	F262_MOUSE	Pfkfb2	6-phosphofructo-2-kinase/fructose-2,6-bisphosphatase 2
P70268;P70268-2	P70268;P70268-2	PKN1_MOUSE	Pkn1	Serine/threonine-protein kinase N1	156281				252013	43019.2
P70269	P70269	CATE_MOUSE	Ctse	Cathepsin E	2508840	1161640	1114640	2515340	1067270	1158430	318561
P70271	P70271	PDLI4_MOUSE	Pdlim4	PDZ and LIM domain protein 4							3240950		7228420
P70274	P70274	SEPP1_MOUSE	Selenop	Selenoprotein P	4221960	1852190	3605990	6574180	1993510	2884570	5156010		7192390
P70288	P70288	HDAC2_MOUSE	Hdac2	Histone deacetylase 2	657749	1033640	610273	738260	2718350	417820	1813080		2136590
P70290	P70290	EM55_MOUSE	Mpp1	55 kDa erythrocyte membrane protein	1248910		1146880	832555	432448	808273
P70296	P70296	PEBP1_MOUSE	Pebp1	Phosphatidylethanolamine-binding protein 1							27042900	17513900	32607800
P70297	P70297	STAM1_MOUSE	Stam	Signal transducing adapter molecule 1							2870210		2115510
P70303	P70303;P70303-2;P70303-3	PYRG2_MOUSE	Ctps2	CTP synthase 2	254635	106433		146823	231336
P70315	P70315	WASP_MOUSE	Was	Actin nucleation-promoting factor WAS	418212	3221640	587295	579197	1228820		15931900
P70318	P52912;P70318	TIAR_MOUSE	Tial1	Nucleolysin TIAR					165755		7796940		12550600
P70336;P70336-2	P70336;P70336-2	ROCK2_MOUSE	Rock2	Rho-associated protein kinase 2	104674				56241.5		1404030
P70349	P70349	HINT1_MOUSE	Hint1	Adenosine 5'-monophosphoramidase HINT1	468692	2963680	488853	506564	1395440	484756			3466340
P70362	P70362	UFD1_MOUSE	Ufd1	Ubiquitin recognition factor in ER-associated degradation protein 1							10433600		17484800
P70372	P70372	ELAV1_MOUSE	Elavl1	ELAV-like protein 1	210492	291448			467706		5038790	3763210	5476550
P70375	P70375	FA7_MOUSE	F7	Coagulation factor VII	2191030	1158170	1803340	1163240	1745700	993144
P70388;P70388-2	P70388;P70388-2;P70388-4	RAD50_MOUSE	Rad50	DNA repair protein RAD50	43564.2	75589.3			55785		976771	868037	770934
P70389	P70389	ALS_MOUSE	Igfals	Insulin-like growth factor-binding protein complex acid labile subunit	51789500	33072500	76498500	83892100	16254400	21439600	3915690		4594400
P70398	P70398;F8VPU6	USP9X_MOUSE	Usp9x	Ubiquitin carboxyl-terminal hydrolase 9X	3855750	2568960	3309980	2895790	2635700	2517760
P70399;P70399-5	P70399;P70399-5;P70399-6	TP53B_MOUSE	Tp53bp1	TP53-binding protein 1	649336	925969	494479	238622	834125		1239670	4228530	2112560
P70428	P70428	EXT2_MOUSE	Ext2	Exostosin-2
P70429;P70429-2	P70429;P70429-2	EVL_MOUSE	Evl	Ena/VASP-like protein		334332			300242	95143.9
P70441	P70441	NHRF1_MOUSE	Nherf1	Na(+)/H(+) exchange regulatory cofactor NHE-RF1	1169600	1021680	290862	488670	681457	661316	8809710	11970400	11207100
P70460	P70460	VASP_MOUSE	Vasp	Vasodilator-stimulated phosphoprotein	145266	533971		281291	598474	169915
P70663	P70663	SPRL1_MOUSE	Sparcl1	SPARC-like protein 1	113705000	106569000	189699000	139859000	151101000	119614000	5337930	11221500	10800800
P70670	P70670;Q60817	NACAM_MOUSE	Naca	Nascent polypeptide-associated complex subunit alpha, muscle-specific form	10194600	4691830	5789310	3191940	6714970	4985740	48909000	62379900	93750300
P70697	P70697	DCUP_MOUSE	Urod	Uroporphyrinogen decarboxylase				249367	248393
P70698	P70698;P70303;P70303-2;P70303-3	PYRG1_MOUSE	Ctps1	CTP synthase 1	941800	756170	357073	543405	751714	650181
P70699	P70699	LYAG_MOUSE	Gaa	Lysosomal alpha-glucosidase		217647		234080	229773
P70701	P70701	WN10A_MOUSE	Wnt10a	Protein Wnt-10a	387918	552904	696035	691508	1710220	409651
P80313	P80313	TCPH_MOUSE	Cct7	T-complex protein 1 subunit eta	831161	1580750	797483	1356400	2649570	574937	10813900	20743700	6755990
P80314	P80314	TCPB_MOUSE	Cct2	T-complex protein 1 subunit beta	967870	1912600	1009630	1677180	3642120	497426	12659900	15535800	14465400
P80315	P80315	TCPD_MOUSE	Cct4	T-complex protein 1 subunit delta	1597260	2981790	1718610	3051620	4845520	1531750	6479310	5231690	4217020
P80316	P80316	TCPE_MOUSE	Cct5	T-complex protein 1 subunit epsilon	1054340	1055710	935059	1904950	4298790	480883	7082960	10357800	9590720
P80317	P80317	TCPZ_MOUSE	Cct6a	T-complex protein 1 subunit zeta	684516	1019170	793547	1074450	2202620	321521	9065480	8258130	15383300
P80318	P80318	TCPG_MOUSE	Cct3	T-complex protein 1 subunit gamma	1314030	1360520	1500660	1987950	4099990	515781	7488830	45295600	13370300
P81117	P81117	NUCB2_MOUSE	Nucb2	Nucleobindin-2							1419220		776404
P82198	P82198	BGH3_MOUSE	Tgfbi	Transforming growth factor-beta-induced protein ig-h3	8877740	10765400	9758620	17964000	12088800	9184890	5157190	2528060	7679090
P83741;P83741-2;P83741-3;P83741-4;P83741-5	P83741;P83741-2;P83741-3;P83741-4;P83741-5	WNK1_MOUSE	Wnk1	Serine/threonine-protein kinase WNK1	732426	924442			403654	691629	6034350
P83870	P83870	PHF5A_MOUSE	Phf5a	PHD finger-like domain-containing protein 5A							4635400		4838930
P83877	P83877	TXN4A_MOUSE	Txnl4a	Thioredoxin-like protein 4A
P83882	P83882	RL36A_MOUSE	Rpl36a	Large ribosomal subunit protein eL42					225758		300920		555918
P83917	P83917	CBX1_MOUSE	Cbx1	Chromobox protein homolog 1		433116		466302	926443	467038	10045500	12291000	14789600
P83940	P83940	ELOC_MOUSE	Eloc	Elongin-C	299901			154305	468880		1864260		1258340
P84084	P84084	ARF5_MOUSE	Arf5	ADP-ribosylation factor 5	2044830	1503250	2213860	3105300	2947530	1179280	34765100	57431400	60973700
P84091	P84091	AP2M1_MOUSE	Ap2m1	AP-2 complex subunit mu	1014140	1137390	791304	1232620	1505850	611184
P84096	P84096	RHOG_MOUSE	Rhog	Rho-related GTP-binding protein RhoG	1282800	1011440	865833	1027020	1620830	720062	1467650		1470130
P84099	P84099	RL19_MOUSE	Rpl19	Large ribosomal subunit protein eL19	1023220	1070190	343770	417960	1442920	387240
P84102	P84102	SERF2_MOUSE	Serf2	Small EDRK-rich factor 2							6168700		6310810
P84104;P84104-2	P84104;P84104-2	SRSF3_MOUSE	Srsf3	Serine/arginine-rich splicing factor 3	7721610	1901460	2563320		1739580	1907890	13834500	66466300	21258900
P84750	P84750	KVM5_MOUSE		Ig kappa chain V region Mem5 (Fragment)	1772640	35329300	1994470	3193100	1776970	2066610	4183620
P86048;Q6ZWV3	P86048;Q6ZWV3	RL10L_MOUSE;RL10_MOUSE	Rpl10;Rpl10l	Large ribosomal subunit protein uL16-like	1832230		135040	207249	561269
P97290	P97290	IC1_MOUSE	Serping1	Plasma protease C1 inhibitor	55919400	31600900	39854800	39945800	25271400	25654000	44269300	57512400	44698700
P97298	P97298	PEDF_MOUSE	Serpinf1	Pigment epithelium-derived factor	274320	674235	317292	386958	207389		2852550		4387090
P97299	P97299	SFRP2_MOUSE	Sfrp2	Secreted frizzled-related protein 2			28524.1		53831.6
P97310	P97310	MCM2_MOUSE	Mcm2	DNA replication licensing factor MCM2	866250	1677080	765357	1002330	2011410	350621	4696320		5955420
P97311	P97311	MCM6_MOUSE	Mcm6	DNA replication licensing factor MCM6	1714940	1052170	773174	767088	1507820	579771	3250510	14591600	4136270
P97314	P97314	CSRP2_MOUSE	Csrp2	Cysteine and glycine-rich protein 2							3375920	6628510	4950970
P97315	P97315	CSRP1_MOUSE	Csrp1	Cysteine and glycine-rich protein 1				157080	368372		2317570	5648010	3112770
P97321;P97321-2;P97321-3	P97321;P97321-2;P97321-3	SEPR_MOUSE	Fap	Prolyl endopeptidase FAP	116010	604275	146328	335258	107013	166701
P97333	P97333	NRP1_MOUSE	Nrp1	Neuropilin-1	1486020	1053390	2202490	1451710	1287750	1547430
P97350	P97350	PKP1_MOUSE	Pkp1	Plakophilin-1	230652			266758		150604
P97351	P97351	RS3A_MOUSE	Rps3a	Small ribosomal subunit protein eS1	609287		246685	821815	2655610			60568900
P97352	P97352	S10AD_MOUSE	S100a13	Protein S100-A13				101621		160334	17929900		15187400
P97355	P97355	SPSY_MOUSE	Sms	Spermine synthase					292898		4115880	17240600	6472630
P97369	P97369	NCF4_MOUSE	Ncf4	Neutrophil cytosol factor 4	48712.3				87482.4
P97371	P97371	PSME1_MOUSE	Psme1	Proteasome activator complex subunit 1	572737	741223	494473	1216410	733330	928906	32383900	44345700	46145700
P97372	P97372	PSME2_MOUSE	Psme2	Proteasome activator complex subunit 2	667410	1732970	457293	722097	991865		4521580	3432950	4907780
P97376	P97376	FRG1_MOUSE	Frg1	Protein FRG1
P97379	P97379	G3BP2_MOUSE	G3bp2	Ras GTPase-activating protein-binding protein 2
P97379-2	P97379;P97379-2	G3BP2_MOUSE	G3bp2	Isoform B of Ras GTPase-activating protein-binding protein 2	766460	582987	455433	446229	1342000	427794
P97399	P97399	DSPP_MOUSE	Dspp	Dentin sialophosphoprotein	7169750	2926440	7110360	5463970	5252430	4903500
P97447	P97447;P97447-2	FHL1_MOUSE	Fhl1	Four and a half LIM domains protein 1					91131.7		5302670	5920010	6616700
P97449	P97449	AMPN_MOUSE	Anpep	Aminopeptidase N	283053
P97461	P97461	RS5_MOUSE	Rps5	Small ribosomal subunit protein uS7	1346430	455807	590394	667257	1764860	250307	283454
P97464	P97464	EXT1_MOUSE	Ext1	Exostosin-1				371214	220930
P97467	P97467	AMD_MOUSE	Pam	Peptidyl-glycine alpha-amidating monooxygenase	1052330	1098580	1041120	1087750	1087150	489655
P97470	P97470	PP4C_MOUSE	Ppp4c	Serine/threonine-protein phosphatase 4 catalytic subunit					1270520				6174550
P97479;P97479-2	P97479;P97479-2	MYO7A_MOUSE	Myo7a	Unconventional myosin-VIIa	1085270	1824080	1253830	578386	628585	1093980	8278450	6946600
P97484	P97484	LIRB3_MOUSE	Lilrb3	Leukocyte immunoglobulin-like receptor subfamily B member 3		215600			157539
P97493	P97493	THIOM_MOUSE	Txn2	Thioredoxin, mitochondrial							530013
P97494	P97494	GSH1_MOUSE	Gclc	Glutamate--cysteine ligase catalytic subunit
P97496;P97496-2	P97496;P97496-2	SMRC1_MOUSE	Smarcc1	SWI/SNF complex subunit SMARCC1	391175	1379930	129509	229449	878064		3118880		4226670
P97497	P97497	SHBG_MOUSE	Shbg	Sex hormone-binding globulin	632273					506993
P97760	P97760	RPB3_MOUSE	Polr2c	DNA-directed RNA polymerase II subunit RPB3
P97765	P97765	WBP2_MOUSE	Wbp2	WW domain-binding protein 2							8253970	8077990	6973310
P97792	P97792;P97792-2	CXAR_MOUSE	Cxadr	Coxsackievirus and adenovirus receptor homolog
P97798;P97798-2;P97798-3;P97798-4;P97798-5	P97798;P97798-2;P97798-3;P97798-4;P97798-5	NEO1_MOUSE	Neo1	Neogenin	1290140	1028170	948209	716930	452017	770097
P97807;P97807-2	P97807;P97807-2	FUMH_MOUSE	Fh	Fumarate hydratase, mitochondrial							4866100	5819220	12970300
P97808	P97808	FXYD5_MOUSE	Fxyd5	FXYD domain-containing ion transport regulator 5	428311	465404	287271		73611.1	263840
P97820	P97820	M4K4_MOUSE	Map4k4	Mitogen-activated protein kinase kinase kinase kinase 4	521983	2220840	468980	318545	2747580	2694650
P97821	P97821	CATC_MOUSE	Ctsc	Dipeptidyl peptidase 1	369283	920676	100898	329582	504959
P97822;P97822-2	P97822;P97822-2	AN32E_MOUSE	Anp32e	Acidic leucine-rich nuclear phosphoprotein 32 family member E	5475320		4486710	4401370	15944600		11037000		15993400
P97823;P97823-2	P97823;P97823-2	LYPA1_MOUSE	Lypla1	Acyl-protein thioesterase 1	73322	100650	152939	137790	298322		5555500	6470250
P97855	P97855	G3BP1_MOUSE	G3bp1	Ras GTPase-activating protein-binding protein 1	6004590	6725240	4499480	5355930	9640660	5625420	7239790	3722910	12385600
P97873	P97873	LOXL1_MOUSE	Loxl1	Lysyl oxidase homolog 1	580752	1027880	784954	677235		1809740
P97927	P97927	LAMA4_MOUSE	Lama4	Laminin subunit alpha-4	1663740	1841010	1533090	453105	912832	1169920
P98063	P98063	BMP1_MOUSE	Bmp1	Bone morphogenetic protein 1	1645150	2963540	1666610	2315160	1469920	2591020
P98064	P98064	MASP1_MOUSE	Masp1	Mannan-binding lectin serine protease 1	442508		186979	233774	133935
P98064-2	P98064-2	MASP1_MOUSE	Masp1	Isoform 2 of Mannan-binding lectin serine protease 1	36698400	20757900	19764100	21671100	18740100	22919300	1329660		5279650
P98078;P98078-2;P98078-3	P98078;P98078-2;P98078-3	DAB2_MOUSE	Dab2	Disabled homolog 2					164848
P98083;P98083-2;P98083-3;Q8BMC3	P98083;Q8BMC3;P98083-2;P98083-3	SHC1_MOUSE;SHC2_MOUSE	Shc1;Shc2	SHC-transforming protein 1
P98086	P98086	C1QA_MOUSE	C1qa	Complement C1q subcomponent subunit A	1373040	1669230	2165090	4144580	3063830	1260370	7933700	24147900	12492200
P99024	P68372;P99024;Q9D6F9	TBB5_MOUSE	Tubb5	Tubulin beta-5 chain	84712100	32825000	40368500	41957100	50446500	22670800	98083700	86302200	102071000
P99026	P99026	PSB4_MOUSE	Psmb4	Proteasome subunit beta type-4	22900900	26091500	23986300	16076800	29208000	17193900	23254000	24826500	18484300
P99027	P99027	RLA2_MOUSE	Rplp2	Large ribosomal subunit protein P2	4389140	2705550	2431730	2590460	1730560	2475580	52656100	41664700	76881500
P99029;P99029-2	P99029;P99029-2	PRDX5_MOUSE	Prdx5	Peroxiredoxin-5, mitochondrial							13554600		12417100
Q00422	Q00422	GABPA_MOUSE	Gabpa	GA-binding protein alpha chain
Q00493	Q00493	CBPE_MOUSE	Cpe	Carboxypeptidase E	761542	904432	490966	2452140	441680	212745
Q00519	G3X982;Q00519;Q3TYQ9	XDH_MOUSE	Xdh	Xanthine dehydrogenase/oxidase	152597	250917		197238	428969
Q00560	Q00560	IL6RB_MOUSE	Il6st	Interleukin-6 receptor subunit beta	43559.6
Q00612	Q00612	G6PD1_MOUSE	G6pdx	Glucose-6-phosphate 1-dehydrogenase X	294989	207920	208963	286298	416135	249111	4151730	6012290	5771110
Q00623	Q00623	APOA1_MOUSE	Apoa1	Apolipoprotein A-I	292386000	218413000	471845000	648640000	291800000	213202000	613134000	425195000	583488000
Q00724	Q00724	RET4_MOUSE	Rbp4	Retinol-binding protein 4		32297.6		95642.8	25908.3	102917			2270990
Q00896	P07758;Q00896	A1AT3_MOUSE	Serpina1c	Alpha-1-antitrypsin 1-3	100692000	122170000	109728000	104527000	98539700	124563000	376453000	388088000	362826000
Q00897	Q00897	A1AT4_MOUSE	Serpina1d	Alpha-1-antitrypsin 1-4	186631000	110154000	205900000	312383000	132706000	110392000	269519000	273400000	261322000
Q00898	Q00898	A1AT5_MOUSE	Serpina1e	Alpha-1-antitrypsin 1-5	34563300	13926600	39399100	51204100	44209300	19705500	175844000	91542400	85088700
Q00899	Q00899	TYY1_MOUSE	Yy1	Transcriptional repressor protein YY1							275643		843471
Q00915	Q00915	RET1_MOUSE	Rbp1	Retinol-binding protein 1							7448860		7287480
Q00993	Q00993	UFO_MOUSE	Axl	Tyrosine-protein kinase receptor UFO	2356160	1092940	2084450	897084	719098	1032730
Q00PI9	Q00PI9	HNRL2_MOUSE	Hnrnpul2	Heterogeneous nuclear ribonucleoprotein U-like protein 2	1890090	878928	1295630	1362530	4005740	902746			68890600
Q01147;Q01147-1	P81269;Q01147;P27699-10;P27699-11;P27699-2;P27699-5;P27699-6;P27699-7;P27699-8;Q01147-1	CREB1_MOUSE	Creb1	Cyclic AMP-responsive element-binding protein 1					67375.7		9191000	7809540	12764000
Q01149	Q01149	CO1A2_MOUSE	Col1a2	Collagen alpha-2(I) chain	590386	548221	1362320	272419	373799	1435380	2617350
Q01279	Q01279	EGFR_MOUSE	Egfr	Epidermal growth factor receptor	465748	1061750	604717	1021650	1267470	472951	4553710		2066590
Q01320	Q01320;Q64511	TOP2A_MOUSE	Top2a	DNA topoisomerase 2-alpha	38700.3			409674	208448		2111370
Q01339	Q01339	APOH_MOUSE	Apoh	Beta-2-glycoprotein 1	1892040	875948	1837640	1991480	837092	1975010	127356000	122086000	114713000
Q01405	Q01405	SC23A_MOUSE	Sec23a	Protein transport protein Sec23A	577154	517981	269879	444179	699616	222098	4056350		2274540
Q01721	Q01721	GAS1_MOUSE	Gas1	Growth arrest-specific protein 1	3423130	2792080	2765420	2579850	2954750	3589350
Q01730	Q01730	RSU1_MOUSE	Rsu1	Ras suppressor protein 1							611816		773237
Q01768	P15532;Q01768	NDKB_MOUSE	Nme2	Nucleoside diphosphate kinase B			1307860		290606		95357300	91586100	129650000
Q01853	Q01853	TERA_MOUSE	Vcp	Transitional endoplasmic reticulum ATPase	17781200	22964800	27131200	35230300	39313500	21756700	67018200	76578800	101318000
Q02013	Q02013	AQP1_MOUSE	Aqp1	Aquaporin-1	5648460		5055210	8037960	2062420	2624170
Q02053	Q02053	UBA1_MOUSE	Uba1	Ubiquitin-like modifier-activating enzyme 1	1994850	2118100	2024440	2405520	4401420	1025080	12810000	26326300	13761700
Q02105	Q02105	C1QC_MOUSE	C1qc	Complement C1q subcomponent subunit C	3360330	5321660	4426670	6785890	6253840	4176660	4706340
Q02248	Q02248	CTNB1_MOUSE	Ctnnb1	Catenin beta-1		297347					3526420	3061620	5407650
Q02257	Q02257	PLAK_MOUSE	Jup	Junction plakoglobin	4799650	1645310	3823530	7221600	1623000	4672810	6010810	9221040	5815070
Q02357;Q02357-3;Q02357-4;Q02357-6	Q02357;Q02357-2;Q02357-3;Q02357-4;Q02357-5;Q02357-6	ANK1_MOUSE	Ank1	Ankyrin-1	2728020	1585690	3589660	1446870	941972	1892300
Q02596	Q02596	GLCM1_MOUSE	Glycam1	Glycosylation-dependent cell adhesion molecule 1	11127600	16650600	22947700	22076400	16349600	16178500	1812160	9246700	3959860
Q02614	Q02614	S30BP_MOUSE	Sap30bp	SAP30-binding protein							833060
Q02788	Q02788	CO6A2_MOUSE	Col6a2	Collagen alpha-2(VI) chain	4101990	3488970	8562650	2636890	4143820	3200060
Q02819	Q02819	NUCB1_MOUSE	Nucb1	Nucleobindin-1	536418	903665	600691	1180850	845088	1019790	5331010	7893110	7868880
Q03157	Q03157	APLP1_MOUSE	Aplp1	Amyloid beta precursor like protein 1	712636	124956	262926	246148	279891	207822
Q03173;Q03173-3;Q03173-4;Q03173-5;Q03173-6	Q03173;Q03173-3;Q03173-4;Q03173-5;Q03173-6	ENAH_MOUSE	Enah	Protein enabled homolog							2130590		6689860
Q03265	Q03265	ATPA_MOUSE	Atp5f1a	ATP synthase subunit alpha, mitochondrial	286008	772717	463728	396020		152801	10814500	35235700	14357700
Q03311	Q03311	CHLE_MOUSE	Bche	Cholinesterase
Q03350	Q03350	TSP2_MOUSE	Thbs2	Thrombospondin-2	667101	776383	1452710	356841	477532	473814	17684400		2488750
Q03517	Q03517	SCG2_MOUSE	Scg2	Secretogranin-2					122063
Q03734	P29621;Q03734	SPA3M_MOUSE	Serpina3m	Serine protease inhibitor A3M	61656700	32026000	55691200	47027900	35005600	31516600	20640300	7808950	9257780
Q03958	Q03958	PFD6_MOUSE	Pfdn6	Prefoldin subunit 6									2458470
Q03963	Q03963	E2AK2_MOUSE	Eif2ak2	Interferon-induced, double-stranded RNA-activated protein kinase		341846			180137
Q04207;Q04207-2	Q04207;Q04207-2	TF65_MOUSE	Rela	Transcription factor p65	842237	692509	393348	798076	1172760	531365	4296890	4559930	6230780
Q04447	Q04447	KCRB_MOUSE	Ckb	Creatine kinase B-type							1102890		1875750
Q04592;Q04592-2	Q04592;Q04592-2	PCSK5_MOUSE	Pcsk5	Proprotein convertase subtilisin/kexin type 5	1149370	984435	1371710	1202640	1040830	1048050
Q04750	Q04750	TOP1_MOUSE	Top1	DNA topoisomerase 1
Q04857	Q04857	CO6A1_MOUSE	Col6a1	Collagen alpha-1(VI) chain	3903360	2997350	7760620	2424620	3638190	2948330
Q05020	Q05020	APOC2_MOUSE	Apoc2	Apolipoprotein C-II	404186	216649	156588	399848	349558	154571		26820600	33360400
Q05117	Q05117	PPA5_MOUSE	Acp5	Tartrate-resistant acid phosphatase type 5				306198	785684
Q05144	Q05144	RAC2_MOUSE	Rac2	Ras-related C3 botulinum toxin substrate 2	1729450	1183620	1446640	1193530	1726970
Q05186	Q05186	RCN1_MOUSE	Rcn1	Reticulocalbin-1	123960		90029.3		135425		3934890	1252340	3223990
Q05793	Q05793	PGBM_MOUSE	Hspg2	Basement membrane-specific heparan sulfate proteoglycan core protein	190885000	317634000	398639000	424291000	335734000	396290000	22288700	36478500	26490300
Q05816	Q05816	FABP5_MOUSE	Fabp5	Fatty acid-binding protein 5	165494		107387				32491400	26862400	47239400
Q05895	Q05895	TSP3_MOUSE	Thbs3	Thrombospondin-3	5427470	5777140	7845630	4266510	5489260	5066270
Q05909	Q05909	PTPRG_MOUSE	Ptprg	Receptor-type tyrosine-protein phosphatase gamma	1925650	1171630	2097640	3408900	1703120	1603120
Q05D44	Q05D44	IF2P_MOUSE	Eif5b	Eukaryotic translation initiation factor 5B	1755300	770763	1059960	1044060	1487310	1454070	2886590	10924700	6302050
Q06180;Q06180-2	Q06180;Q06180-2	PTN2_MOUSE	Ptpn2	Tyrosine-protein phosphatase non-receptor type 2					250765
Q06185	Q06185	ATP5I_MOUSE	Atp5me	ATP synthase subunit e, mitochondrial
Q06335;Q06335-2	Q06335;Q06335-2	APLP2_MOUSE	Aplp2	Amyloid beta precursor like protein 2	1329780	1159940	2132090	4625390	2422680	3193970
Q06770	Q06770	CBG_MOUSE	Serpina6	Corticosteroid-binding globulin	3061370	214256		296576			8451840		3132970
Q06806	Q06806	TIE1_MOUSE	Tie1	Tyrosine-protein kinase receptor Tie-1	1808140	2401490	1062340	867496	887930	3556970
Q06890	Q06890	CLUS_MOUSE	Clu	Clusterin	811652000	566694000	827137000	1144230000	1040920000	588176000	164014000	111069000	181518000
Q07076	Q07076	ANXA7_MOUSE	Anxa7	Annexin A7	161944			166141			4623370	36814800	12489100
Q07113	Q07113	MPRI_MOUSE	Igf2r	Cation-independent mannose-6-phosphate receptor
Q07235	Q07235	GDN_MOUSE	Serpine2	Glia-derived nexin	286958	2440460	1774170	1199050	2165390	1795750
Q07456	Q07456	AMBP_MOUSE	Ambp	Protein AMBP	93391100	38480100	71281100	97208000	64701800	78184700	15181700		47502300
Q07797	Q07797	LG3BP_MOUSE	Lgals3bp	Galectin-3-binding protein	4061860	1984640	3414900	4414000	2194870	1854520
Q07813	Q07813	BAX_MOUSE	Bax	Apoptosis regulator BAX							3733680	4852730	7835400
Q07968	Q07968	F13B_MOUSE	F13b	Coagulation factor XIII B chain				190747	220495	162328
Q08024;Q08024-4	Q08024;Q08024-3;Q08024-4	PEBB_MOUSE	Cbfb	Core-binding factor subunit beta							1402920
Q08093	Q08093	CNN2_MOUSE	Cnn2	Calponin-2							6777600	9154020	8253510
Q08331	Q08331	CALB2_MOUSE	Calb2	Calretinin							11299300	24843800	17482000
Q08481;Q08481-2;Q08481-3	Q08481;Q08481-2;Q08481-3	PECA1_MOUSE	Pecam1	Platelet endothelial cell adhesion molecule	498734	138369	337476	278645	214440	342738
Q08761	Q08761	PROS_MOUSE	Pros1	Vitamin K-dependent protein S	36898500	17134500	20995200	21943500	9108990	13694900	4460490		1876680
Q08857	Q08857	CD36_MOUSE	Cd36	Platelet glycoprotein 4	268207		509129	746337	196152
Q08879	Q08879	FBLN1_MOUSE	Fbln1	Fibulin-1	1253640		703918	851116	199712		361677
Q08879-2	Q08879-2	FBLN1_MOUSE	Fbln1	Isoform C of Fibulin-1
Q08943;Q08943-2	Q08943;Q08943-2	SSRP1_MOUSE	Ssrp1	FACT complex subunit SSRP1	421275		251891	172382	690133
Q08AT1	Q08AT1	RASLC_MOUSE	Rasl12	Ras-like protein family member 12	970521	982730		948777
Q09014	Q09014	NCF1_MOUSE	Ncf1	Neutrophil cytosol factor 1	68960.9	65095.2		37983.4	185348	51466.7
Q09200	Q09200	B4GN1_MOUSE	B4galnt1	Beta-1,4 N-acetylgalactosaminyltransferase 1	433376			218708
Q0GNC1;Q0GNC1-3	Q0GNC1;Q0GNC1-3	INF2_MOUSE	Inf2	Inverted formin-2	118204				352154
Q0GUM3	Q0GUM3	IRB10_MOUSE	Gm12250	Interferon-gamma-inducible GTPase 10	21967.4	315268	43307.8		191481
Q0P5W1;Q0P5W1-3	Q0P5W1;Q0P5W1-2;Q0P5W1-3	VPS8_MOUSE	Vps8	Vacuolar protein sorting-associated protein 8 homolog
Q0P678	Q0P678	ZCH18_MOUSE	Zc3h18	Zinc finger CCCH domain-containing protein 18	63323.7	79634.1		67100.8	299158
Q0VBL3;Q0VBL3-2	Q0VBL3;Q0VBL3-2	RBM15_MOUSE	Rbm15	RNA-binding protein 15	16804.7	20338.2			99936.6		149126
Q0VGB7	Q0VGB7	PP4R2_MOUSE	Ppp4r2	Serine/threonine-protein phosphatase 4 regulatory subunit 2	573408	585808	339719	513255	1200750	262901	969828
Q0VGY8	Q0VGY8	TANC1_MOUSE	Tanc1	Protein TANC1	295533	570604	164288	231195	771650	228469
Q10470	Q10470	MGAT3_MOUSE	Mgat3	Beta-1,4-mannosyl-glycoprotein 4-beta-N-acetylglucosaminyltransferase
Q11011	Q11011	PSA_MOUSE	Npepps	Puromycin-sensitive aminopeptidase	1184890	1336730	1406430	1734910	3057980		4117140		2995000
Q11136	Q11136	PEPD_MOUSE	Pepd	Xaa-Pro dipeptidase				120989	163969		2399820		6120720
Q148V7;Q148V7-2	Q148V7;Q148V7-2	RELCH_MOUSE	Relch	RAB11-binding protein RELCH	43852.3
Q19LI2	Q19LI2	A1BG_MOUSE	A1bg	Alpha-1B-glycoprotein	895827	2012000	3680070	853957	2912250	1358500
Q1HFZ0;Q1HFZ0-2	Q1HFZ0;Q1HFZ0-2	NSUN2_MOUSE	Nsun2	RNA cytosine C(5)-methyltransferase NSUN2	142728	1259230		274434	1325050	602534
Q2NL51	Q2NL51	GSK3A_MOUSE	Gsk3a	Glycogen synthase kinase-3 alpha	36460.4	262020	96953.2	106624	434899
Q2TB54;Q2TB54-2	Q2TB54;Q2TB54-2	FCAMR_MOUSE	Fcamr	High affinity immunoglobulin alpha and immunoglobulin mu Fc receptor	898357	809418	690049	692464	442921	1286740
Q2YDW2;Q2YDW2-2	Q2YDW2;Q2YDW2-2	MSTO1_MOUSE	Msto1	Protein misato homolog 1				106094
Q32MD9	Q32MD9	CDON_MOUSE	Cdon	Cell adhesion molecule-related/down-regulated by oncogenes	110205			569607	180708	147253
Q32MG2;Q32MG2-2;Q32MG2-3	Q32MG2;Q32MG2-2;Q32MG2-3	CBY2_MOUSE	Cby2	Protein chibby homolog 2	945175	1108550	1437800	320789	434194	628664
Q3B7Z2	Q3B7Z2	OSBP1_MOUSE	Osbp	Oxysterol-binding protein 1	274333	614787	247165	263233	394842	274368	3483190		28173800
Q3SXB8;Q3SXB8-2	Q3SXB8;Q3SXB8-2	COL11_MOUSE	Colec11	Collectin-11	3462450	2470230	1568660	1612940	911642	1093640
Q3TB82	Q3TB82	PKHF1_MOUSE	Plekhf1	Pleckstrin homology domain-containing family F member 1	138540
Q3TBD2	Q3TBD2;Q3TBD2-2	HMHA1_MOUSE	Arhgap45	Rho GTPase-activating protein 45	357203	376268	238393	244832	325112	152055
Q3TC93	Q3TC93	H1BP3_MOUSE	Hs1bp3	HCLS1-binding protein 3	43677
Q3TCH7	Q3TCH7	CUL4A_MOUSE	Cul4a	Cullin-4A
Q3TCJ1	Q3TCJ1	ABRX2_MOUSE	Abraxas2	BRISC complex subunit Abraxas 2	806433	787900	603102	486902	669996	639321	1874070		3547130
Q3TCN2;Q3TCN2-2	Q3TCN2;Q3TCN2-2	PLBL2_MOUSE	Plbd2	Putative phospholipase B-like 2
Q3TCT4	Q3TCT4	ENTP7_MOUSE	Entpd7	Ectonucleoside triphosphate diphosphohydrolase 7	40648.9					28645.1
Q3TEA8;Q3TEA8-2;Q3TEA8-3	Q3TEA8;Q3TEA8-2;Q3TEA8-3	HP1B3_MOUSE	Hp1bp3	Heterochromatin protein 1-binding protein 3	126025	339018	163851	355358	899329
Q3TGF2	Q3TGF2	F107B_MOUSE	Fam107b	Protein FAM107B							538751
Q3THE2	Q3THE2;Q9CQ19	ML12B_MOUSE	Myl12b	Myosin regulatory light chain 12B	1726940	452339	183037	1206750	306980		13213000	9359240	14695100
Q3THG9	Q3THG9	AASD1_MOUSE	Aarsd1	Alanyl-tRNA editing protein Aarsd1	111941				689386
Q3THJ3	Q3THJ3	EIF1A_MOUSE	Eif1ad	Probable RNA-binding protein EIF1AD									27295100
Q3THK3	Q3THK3	T2FA_MOUSE	Gtf2f1	General transcription factor IIF subunit 1	208912	430363	137154	321382	412067	269365	293075
Q3THK7	Q3THK7	GUAA_MOUSE	Gmps	GMP synthase [glutamine-hydrolyzing]	395429	685582	594774	952436	2591830	234916	3274730		2921590
Q3THS6	Q3THS6	METK2_MOUSE	Mat2a	S-adenosylmethionine synthase isoform type-2	427749	442384	303722	531845	1721790	358999	3914120	2987100	6483610
Q3TIR1;Q3TIR1-2;Q3TIR1-3	Q3TIR1;Q3TIR1-2;Q3TIR1-3	TPC13_MOUSE	Trappc13	Trafficking protein particle complex subunit 13	3372730	7024810	7625400	11142400	9359580	3804610
Q3TIR3	Q3TIR3;Q80XE1;Q80XE1-1	RIC8A_MOUSE	Ric8a	Synembryn-A	154804		208264		85100.8
Q3TIU4	Q3TIU4	PDE12_MOUSE	Pde12	2',5'-phosphodiesterase 12	101271				948231
Q3TIV5	Q3TIV5;Q3TIV5-2	ZC3HF_MOUSE	Zc3h15	Zinc finger CCCH domain-containing protein 15							4992890	5836310	7328270
Q3TJD7	Q3TJD7;Q3TJD7-2;Q3TJD7-3	PDLI7_MOUSE	Pdlim7	PDZ and LIM domain protein 7
Q3TKT4;Q3TKT4-2	Q3TKT4;Q6DIC0;Q3TKT4-2	SMCA4_MOUSE	Smarca4	Transcription activator BRG1		168342		99946.7	511906		148787
Q3TLH4;Q3TLH4-5	Q3TLH4;Q3TLH4-5	PRC2C_MOUSE	Prrc2c	Protein PRRC2C					110065		3340040		1045420
Q3TMX7;Q3TMX7-2	Q3TMX7;Q3TMX7-2	QSOX2_MOUSE	Qsox2	Sulfhydryl oxidase 2	1688250	1146540	1887970	2295260	1536230	1188620
Q3TQI7	Q3TQI7	TLS1_MOUSE		Splicing factor C9orf78 homolog
Q3TRM8	P52792;Q3TRM8;P52792-2	HXK3_MOUSE	Hk3	Hexokinase-3	148631	383830		217639	575206	59301.3
Q3TSG4	Q3TSG4	ALKB5_MOUSE	Alkbh5	RNA demethylase ALKBH5
Q3TTY0	Q3TTY0;Q3TTY0-3	PLB1_MOUSE	Plb1	Phospholipase B1, membrane-associated	752337		3908620	2153540
Q3TTY5	Q3TTY5	K22E_MOUSE	Krt2	Keratin, type II cytoskeletal 2 epidermal	20527400	31378900	23905400	28295200	10839500	69593900	19169700	6507450	15060800
Q3TVC7;Q3TVC7-2;Q3TVC7-3	Q3TVC7;Q3TVC7-2;Q3TVC7-3	CCDB1_MOUSE	Ccndbp1	Cyclin-D1-binding protein 1			124051			338149
Q3TW96	Q91YN5;Q3TW96;Q91YN5-2;Q91YN5-3	UAP1L_MOUSE	Uap1l1	UDP-N-acetylhexosamine pyrophosphorylase-like protein 1	204775	182626	248130	541056	1453990		1907070		3750270
Q3TWW8	Q3TWW8;Q8VE97	SRSF6_MOUSE	Srsf6	Serine/arginine-rich splicing factor 6	5098290	4148370	2544430	2150010	4010480	4163710	15104800	18262800	31538100
Q3TXS7	Q3TXS7	PSMD1_MOUSE	Psmd1	26S proteasome non-ATPase regulatory subunit 1	3997630	2038590	2775900	2357560	2567580	1919560	3420070	14417400	24468300
Q3TYX3	Q3TYX3	SMYD5_MOUSE	Smyd5	Histone-lysine N-trimethyltransferase SMYD5	1405640		741266	834197	1885900				394291
Q3TZZ7	Q3TZZ7;Q3TZZ7-2	ESYT2_MOUSE	Esyt2	Extended synaptotagmin-2							434021
Q3U0B3	Q3U0B3	DHR11_MOUSE	Dhrs11	Dehydrogenase/reductase SDR family member 11		239497	891122	416747	202225
Q3U0P5	Q3U0P5	ENTP6_MOUSE	Entpd6	Ectonucleoside triphosphate diphosphohydrolase 6
Q3U0V1	Q3U0V1	FUBP2_MOUSE	Khsrp	Far upstream element-binding protein 2	535160	853878	512581	664232	2302260		27818900	54449800	59546100
Q3U1J4	Q3U1J4	DDB1_MOUSE	Ddb1	DNA damage-binding protein 1	4183080	2214110	1863190	2216850	3679360	1990200	18061300	18819400	21803900
Q3U2P1	Q3U2P1	SC24A_MOUSE	Sec24a	Protein transport protein Sec24A
Q3U308	Q3U308	CTU2_MOUSE	Ctu2	Cytoplasmic tRNA 2-thiolation protein 2	103149	70784.4			401307
Q3U3R4-3	Q3U3R4-3	LMF1_MOUSE	Lmf1	Isoform 3 of Lipase maturation factor 1							4860360		5874620
Q3U487	Q3U487	HECD3_MOUSE	Hectd3	E3 ubiquitin-protein ligase HECTD3	546042	262772	486371	297787	291121	221514
Q3U515	Q3U515	VWCE_MOUSE	Vwce	von Willebrand factor C and EGF domain-containing protein	640054		372786	126888
Q3U5Q7	Q3U5Q7	CMPK2_MOUSE	Cmpk2	UMP-CMP kinase 2, mitochondrial			24680.8	58878.6	187262
Q3U7R1	Q3U7R1;Q3U7R1-2	ESYT1_MOUSE	Esyt1	Extended synaptotagmin-1							928891		793090
Q3U7U3	Q3U7U3	FBX7_MOUSE	Fbxo7	F-box only protein 7	182417
Q3U962	Q3U962	CO5A2_MOUSE	Col5a2	Collagen alpha-2(V) chain	4635310	5567270	8837170	3145620	3570560	6545510
Q3UA06;Q3UA06-2	Q3UA06;Q3UA06-2	PCH2_MOUSE	Trip13	Pachytene checkpoint protein 2 homolog
Q3UDE2	Q3UDE2	TTL12_MOUSE	Ttll12	Tubulin--tyrosine ligase-like protein 12	409837	818264	258083	438575	1045100	317220
Q3UDR8	Q3UDR8	YIPF3_MOUSE	Yipf3	Protein YIPF3
Q3UE37	Q3UE37	UBE2Z_MOUSE	Ube2z	Ubiquitin-conjugating enzyme E2 Z	255347	217945		112938	211458	151797	26398000	13923700	29137700
Q3UEB3-2;Q3UEB3-3	Q3UEB3;Q3UEB3-2;Q3UEB3-3	PUF60_MOUSE	Puf60	Isoform 2 of Poly(U)-binding-splicing factor PUF60	273061		175403		1862020		11415900	8967950	14423700
Q3UFS0-3	Q3UFS0;Q3UFS0-2;Q3UFS0-3	ZY11B_MOUSE	Zyg11b	Isoform 3 of Protein zyg-11 homolog B
Q3UGC7;Q66JS6	Q3UGC7;Q66JS6	EI3JA_MOUSE;EI3JB_MOUSE	Eif3j1;Eif3j2	Eukaryotic translation initiation factor 3 subunit J-A	1625330	1010140	1344460	2857930	4989680	1789960	10659400	17144400	14891800
Q3UHD6;Q3UHD6-2	Q3UHD6;Q3UHD6-2	SNX27_MOUSE	Snx27	Sorting nexin-27	129167	257608		104284	284202	82917
Q3UHH1;Q3UHH1-2;Q3UHH1-3;Q3UHH1-5	Q3UHH1;Q3UHH1-2;Q3UHH1-3;Q3UHH1-5	ZSWM8_MOUSE	Zswim8	Zinc finger SWIM domain-containing protein 8	108237
Q3UHJ0;Q3UHJ0-2	Q3UHJ0;Q3UHJ0-2	AAK1_MOUSE	Aak1	AP2-associated protein kinase 1					24317.8
Q3UHX2	Q3UHX2	HAP28_MOUSE	Pdap1	28 kDa heat- and acid-stable phosphoprotein	1068690	604618	874655	1111250	385535	1322200	7891200	12328200	13819900
Q3UI43	Q3UI43	BABA1_MOUSE	Babam1	BRISC and BRCA1-A complex member 1	538299	350968	325473	271135	503780	255699	5314570	1747550	4061460
Q3UIA2;Q3UIA2-2;Q3UIA2-3;Q3UIA2-4	Q3UIA2;Q3UIA2-2;Q3UIA2-3;Q3UIA2-4	RHG17_MOUSE	Arhgap17	Rho GTPase-activating protein 17		190224		128494	163135
Q3UIR3;Q3UIR3-2	Q3UIR3;Q3UIR3-2	DTX3L_MOUSE	Dtx3l	E3 ubiquitin-protein ligase DTX3L			52468.1
Q3UIZ8;Q3UIZ8-2;Q5SUV5;Q8VCR8	Q3UIZ8;Q8VCR8;Q5SUV5;Q3UIZ8-2	MYLK2_MOUSE;MYLK3_MOUSE;MYLK4_MOUSE	Mylk2;Mylk3;Mylk4	Myosin light chain kinase 3	6880620	3271960	4025380	3824260	3732910
Q3UJB0	Q3UJB0	SF3B2_MOUSE	Sf3b2	Splicing factor 3B subunit 2	571419	501699	434264	579627	1643800	181285	25087300	16408500	42730800
Q3UJB9;Q3UJB9-2	Q3UJB9;Q3UJB9-2	EDC4_MOUSE	Edc4	Enhancer of mRNA-decapping protein 4	1347420		1194210	840146	245093		1216900	884289	1882440
Q3UJD6;Q3UJD6-2	Q3UJD6;Q3UJD6-2	UBP19_MOUSE	Usp19	Ubiquitin carboxyl-terminal hydrolase 19			55139.6		6486.81
Q3UKC1	Q3UKC1	TAXB1_MOUSE	Tax1bp1	Tax1-binding protein 1 homolog									86301.6
Q3UKJ7	Q3UKJ7	SMU1_MOUSE	Smu1	WD40 repeat-containing protein SMU1
Q3ULJ0;Q3ULJ0-2	Q3ULJ0;Q3ULJ0-2	GPD1L_MOUSE	Gpd1l	Glycerol-3-phosphate dehydrogenase 1-like protein					76641.4
Q3UM45	Q3UM45	PP1R7_MOUSE	Ppp1r7	Protein phosphatase 1 regulatory subunit 7	2923480	1068480	1891380	2022060	1404020	1137910	3518090		2055610
Q3UMC0	Q3UMC0	AFG2A_MOUSE	Afg2a	ATPase family gene 2 protein homolog A				59682200	94108600	30377700	37063300	23154600	70941600
Q3UMF0	Q3UMF0;Q3UMF0-2;Q3UMF0-3;Q3UMF0-4	COBL1_MOUSE	Cobll1	Cordon-bleu protein-like 1
Q3UMU9;Q3UMU9-2;Q3UMU9-3;Q3UMU9-4	Q3UMU9;Q3UMU9-3;Q3UMU9-4;Q3UMU9-2	HDGR2_MOUSE	Hdgfl2	Hepatoma-derived growth factor-related protein 2	828504	911550	326617	209079	387931	406410
Q3UMY5	Q3UMY5;Q3UMY5-2;Q3UMY5-3;Q3UMY5-4	EMAL4_MOUSE	Eml4	Echinoderm microtubule-associated protein-like 4	194811	373407		91616.5	444505	55911.2
Q3UND0;Q3UND0-2	Q3UND0;Q3UND0-2	SKAP2_MOUSE	Skap2	Src kinase-associated phosphoprotein 2				101246	81463.9
Q3UPF5;Q3UPF5-2	Q3UPF5;Q3UPF5-2	ZCCHV_MOUSE	Zc3hav1	Zinc finger CCCH-type antiviral protein 1	141713	268775		50377.5	230981	45865.7	115462
Q3UPH1	Q3UPH1	PRRC1_MOUSE	Prrc1	Protein PRRC1							12562800	28949800	19911900
Q3UPL0	Q3UPL0;Q3UPL0-2	SC31A_MOUSE	Sec31a	Protein transport protein Sec31A	190438	463441	178874	132000	460845
Q3UQ28	Q3UQ28	PXDN_MOUSE	Pxdn	Peroxidasin homolog
Q3UQ44	Q3UQ44	IQGA2_MOUSE	Iqgap2	Ras GTPase-activating-like protein IQGAP2	167734	362863	121648	172118	584972	158332
Q3UQI9-2	Q3UQI9-2	MINY4_MOUSE	Mindy4	Isoform 2 of Probable ubiquitin carboxyl-terminal hydrolase MINDY-4				168599
Q3UQN2	Q3UQN2;Q3UQN2-3	FCHO2_MOUSE	Fcho2	F-BAR domain only protein 2	128626				79809	68263.5
Q3UR85;Q3UR85-3;Q3UR85-5	Q3UR85;Q3UR85-3;Q3UR85-5	MYRF_MOUSE	Myrf	Myelin regulatory factor
Q3UST5	Q3UST5	CP089_MOUSE		UPF0764 protein C16orf89 homolog	302524		225613	1078940	327801	442202
Q3UTJ2;Q3UTJ2-2;Q3UTJ2-3;Q3UTJ2-4;Q3UTJ2-5	Q3UTJ2;Q3UTJ2-2;Q3UTJ2-3;Q3UTJ2-4;Q3UTJ2-5;Q3UTJ2-6;Q3UTJ2-7	SRBS2_MOUSE	Sorbs2	Sorbin and SH3 domain-containing protein 2					105169
Q3UTY6;Q3UTY6-2	Q3UTY6;Q3UTY6-2	THSD4_MOUSE	Thsd4	Thrombospondin type-1 domain-containing protein 4					328602
Q3UUG6;Q3UUG6-2	Q3UUG6;Q3UUG6-2	TBC24_MOUSE	Tbc1d24	TBC1 domain family member 24	48220.1			36344.3
Q3UV17	Q9R0H5;Q3UV17	K22O_MOUSE	Krt76	Keratin, type II cytoskeletal 2 oral	53078600	62401300	65348000	137591000	33534500	120527000	18782600	7758410	5459510
Q3UVG3	Q3UVG3	F91A1_MOUSE	Fam91a1	Protein FAM91A1	326964	328346			626444	164593
Q3UVL4;Q3UVL4-2	Q3UVL4;Q3UVL4-2	VPS51_MOUSE	Vps51	Vacuolar protein sorting-associated protein 51 homolog	162531				51036.8
Q3UW53	Q3UW53	NIBA1_MOUSE	Niban1	Protein Niban 1	1703000	2156650	865206	805905	1915740	729495
Q3UXZ9	Q3UXZ9	KDM5A_MOUSE	Kdm5a	Lysine-specific demethylase 5A		717180	1859940
Q3UYV9	Q3UYV9	NCBP1_MOUSE	Ncbp1	Nuclear cap-binding protein subunit 1	152701	193544			373144
Q3UZ09	Q3UZ09	C1RL_MOUSE	C1rl	Complement C1r subcomponent-like protein
Q3UZ39	Q3UZ39;Q3UZ39-2	LRRF1_MOUSE	Lrrfip1	Leucine-rich repeat flightless-interacting protein 1	443270	435237	120631	154393	249393	184951	4765960	4134330	3194020
Q3UZA1;Q3UZA1-2	Q3UZA1;Q3UZA1-2	CPZIP_MOUSE	Rcsd1	CapZ-interacting protein
Q3V1G4	Q3V1G4	OLM2B_MOUSE	Olfml2b	Olfactomedin-like protein 2B	41407000	71332100	75324500	59483700	66717900	79154000	2911350		4544910
Q3V1L4	Q3V1L4	5NTC_MOUSE	Nt5c2	Cytosolic purine 5'-nucleotidase	876698	975786	817002	515572	1063630	375435
Q3V1M1	Q3V1M1	IGS10_MOUSE	Igsf10	Immunoglobulin superfamily member 10	622543	1080120	907906	671333	327439	1042310
Q3V1T4;Q3V1T4-2;Q3V1T4-3	Q3V1T4;Q3V1T4-2;Q3V1T4-3	P3H1_MOUSE	P3h1	Prolyl 3-hydroxylase 1	80241.7			17157.5	34721.9
Q4KMM3;Q4KMM3-2	Q4KMM3;Q4KMM3-2;Q4KMM3-3;Q4KMM3-4	OXR1_MOUSE	Oxr1	Oxidation resistance protein 1	177268	300073	122710	92645	275644
Q4KWH5;Q4KWH5-2;Q4KWH5-3;Q4KWH5-4	Q4KWH5;Q4KWH5-2;Q4KWH5-3;Q4KWH5-4	PLCH1_MOUSE	Plch1	1-phosphatidylinositol 4,5-bisphosphate phosphodiesterase eta-1	1474920		1451400	657775	706134	1296390
Q4LDD4;Q4LDD4-2;Q4LDD4-3	Q4LDD4;Q4LDD4-2;Q4LDD4-3	ARAP1_MOUSE	Arap1	Arf-GAP with Rho-GAP domain, ANK repeat and PH domain-containing protein 1	189631	263011	151187	266523	205485	186568
Q4PZA2;Q4PZA2-2;Q4PZA2-3;Q4PZA2-4	Q4PZA2;Q4PZA2-2;Q4PZA2-3;Q4PZA2-4	ECE1_MOUSE	Ece1	Endothelin-converting enzyme 1									1115950
Q4U4S6	Q4U4S6;Q4U4S6-2	XIRP2_MOUSE	Xirp2	Xin actin-binding repeat-containing protein 2
Q4V9Z5;Q4V9Z5-2;Q4V9Z5-3	Q4V9Z5;Q4V9Z5-2;Q4V9Z5-3	SE6L2_MOUSE	Sez6l2	Seizure 6-like protein 2	75308.7	55026.2	44812	48200.4		69039.4
Q4VAA2	Q4VAA2;Q4VAA2-2	CDV3_MOUSE	Cdv3	Protein CDV3	150610	277654	61773.5	189028	292902	146619	11269100	8766050	17584000
Q4VBE4;Q4VBE4-2	Q4VBE4;Q4VBE4-2	EGFLA_MOUSE	Egflam	Pikachurin	750068	1875860	1354170	3376270	2797430	1457790
Q4VC33;Q4VC33-2	Q4VC33;Q4VC33-2	MAEA_MOUSE	Maea	E3 ubiquitin-protein transferase MAEA			214352		242495
Q4ZJN1;Q4ZJN1-2	Q4ZJN1;Q4ZJN1-2	C1QT9_MOUSE	C1qtnf9	Complement C1q and tumor necrosis factor-related protein 9
Q501J6	Q501J6	DDX17_MOUSE	Ddx17	Probable ATP-dependent RNA helicase DDX17					57750.8				431429
Q501J7;Q501J7-2;Q501J7-3	Q501J7;Q501J7-2;Q501J7-3	PHAR4_MOUSE	Phactr4	Phosphatase and actin regulator 4
Q501P1	Q501P1	FBLN7_MOUSE	Fbln7	Fibulin-7		166392
Q505D1	Q505D1	ANR28_MOUSE	Ankrd28	Serine/threonine-protein phosphatase 6 regulatory ankyrin repeat subunit A	450020		143692	39252.3
Q505F5	Q505F5	LRC47_MOUSE	Lrrc47	Leucine-rich repeat-containing protein 47
Q52KG5	Q52KG5	KI26A_MOUSE	Kif26a	Kinesin-like protein KIF26A	3446310	3446240				2589260
Q52KI8;Q52KI8-2	Q52KI8;Q52KI8-2	SRRM1_MOUSE	Srrm1	Serine/arginine repetitive matrix protein 1	452298	492332	146353	210157	168711	201301	2044960	2439140	4261270
Q52KR3;Q52KR3-6	Q52KR3;Q52KR3-2;Q52KR3-3;Q52KR3-4;Q52KR3-6	PRUN2_MOUSE	Prune2	Protein prune homolog 2	408640	293633	123633		291756
Q569Z5	Q569Z5;Q569Z5-2	DDX46_MOUSE	Ddx46	Probable ATP-dependent RNA helicase DDX46	620025	936428		779708	1015200	618395
Q569Z6	Q569Z6	TR150_MOUSE	Thrap3	Thyroid hormone receptor-associated protein 3	696733	590465	471527	777100	691858	675345	704540	15978800
Q571I9	Q571I9	A16A1_MOUSE	Aldh16a1	Aldehyde dehydrogenase family 16 member A1	170644	244501	388933	294996	525712	44580.7
Q58A65-2	Q58A65;Q58A65-2;Q58A65-3;Q58A65-4;Q58A65-5;Q58A65-6	JIP4_MOUSE	Spag9	Isoform 2 of C-Jun-amino-terminal kinase-interacting protein 4	1736970	2506500	1463260	912767	1692050	1263180	3818270	2016910
Q5BKQ4	Q5BKQ4	LIPR1_MOUSE	Pnliprp1	Inactive pancreatic lipase-related protein 1				137456
Q5DTM8;Q5DTM8-2	Q5DTM8;Q5DTM8-2	BRE1A_MOUSE	Rnf20	E3 ubiquitin-protein ligase BRE1A	23012.2		36384.9			38891.4	888726		1398080
Q5DTN8	Q5DTN8	JKIP3_MOUSE	Jakmip3	Janus kinase and microtubule-interacting protein 3							8566940
Q5DTU0;Q5DTU0-2	Q5DTU0;Q5DTU0-2	AF1L2_MOUSE	Afap1l2	Actin filament-associated protein 1-like 2	782302		265610		776835
Q5DU00;Q5DU00-2	Q5DU00;Q5DU00-2	DCDC2_MOUSE	Dcdc2	Doublecortin domain-containing protein 2
Q5EG47	Q5EG47	AAPK1_MOUSE	Prkaa1	5'-AMP-activated protein kinase catalytic subunit alpha-1		254098	38229.4	48178	438343
Q5F226	Q5F226	FAT2_MOUSE	Fat2	Protocadherin Fat 2	865371		418088	109850
Q5F2E7;Q5F2E7-2	Q5F2E7;Q5F2E7-2	NUFP2_MOUSE	Nufip2	FMR1-interacting protein NUFIP2						115760	4873590	669674	3361780
Q5FW85	Q5FW85	ECM2_MOUSE	Ecm2	Extracellular matrix protein 2	410884	71844.9	252496	89038.9	169144	303098
Q5FWK3	Q5FWK3	RHG01_MOUSE	Arhgap1	Rho GTPase-activating protein 1	1132980	1653780	1143960	1877800	2989890	928020	4040830	17607000	7449300
Q5H8B9	Q5H8B9	FREM3_MOUSE	Frem3	FRAS1-related extracellular matrix protein 3	594673		564147		371398	299940
Q5H8C4;Q5H8C4-2	Q5H8C4;Q5H8C4-2	VP13A_MOUSE	Vps13a	Intermembrane lipid transfer protein VPS13A	310179		163615	209301	349313
Q5KU39	Q5KU39	VPS41_MOUSE	Vps41	Vacuolar protein sorting-associated protein 41 homolog	26314.1
Q5MJS3	Q5MJS3	FA20C_MOUSE	Fam20c	Extracellular serine/threonine protein kinase FAM20C	86019.8		77404.2	86661.8	26233.3	220138
Q5NCC9	Q5NCC9	TRI58_MOUSE	Trim58	E3 ubiquitin-protein ligase TRIM58		15220.5
Q5ND34;Q5ND34-2	Q5ND34;Q5ND34-2	WDR81_MOUSE	Wdr81	WD repeat-containing protein 81	264238		62863.9
Q5PSV9	Q5PSV9	MDC1_MOUSE	Mdc1	Mediator of DNA damage checkpoint protein 1	972814	903709			1206420	285283
Q5RJI4	Q5RJI4;Q5RJI4-2	PKDCC_MOUSE	Pkdcc	Extracellular tyrosine-protein kinase PKDCC	2116810	2487800	2381800	2699800	3028660	1669300
Q5RKZ7-2	Q5RKZ7;Q5RKZ7-2	MOCS1_MOUSE	Mocs1	Isoform Mocs1a of Molybdenum cofactor biosynthesis protein 1
Q5SFM8;Q5SFM8-2	Q5SFM8;Q5SFM8-2;Q5SFM8-3	RBM27_MOUSE	Rbm27	RNA-binding protein 27
Q5SSH7	Q5SSH7;Q5SSH7-2	ZZEF1_MOUSE	Zzef1	Zinc finger ZZ-type and EF-hand domain-containing protein 1	485147	271884	416478	267209	298087	333505
Q5SSL4;Q5SSL4-2;Q5SSL4-3;Q5SSL4-4	Q5SSL4;Q6PAJ1;Q5SSL4-2;Q5SSL4-3;Q5SSL4-4	ABR_MOUSE	Abr	Active breakpoint cluster region-related protein	160287	395415			428397
Q5SSW2	Q5SSW2	PSME4_MOUSE	Psme4	Proteasome activator complex subunit 4	139767				238184				3828080
Q5SSZ5	E9Q0S6;Q5SSZ5;Q8CGB6;Q5SSZ5-2;Q8CGB6-2;Q8CGB6-3;Q8CGB6-4	TENS3_MOUSE	Tns3	Tensin-3	338139	532453	175604	230719	698679
Q5SUF2;Q5SUF2-2;Q5SUF2-3	Q5SUF2;Q5SUF2-2;Q5SUF2-3	LC7L3_MOUSE	Luc7l3	Luc7-like protein 3	124248	151338			624187	158778	1862710		2206390
Q5SUQ9;Q5SUQ9-2;Q5SUQ9-3	Q5SUQ9;Q5SUQ9-2;Q5SUQ9-3	CTC1_MOUSE	Ctc1	CST complex subunit CTC1	61108.3		84253.7	72854.4	288265
Q5SUR0	Q5SUR0	PUR4_MOUSE	Pfas	Phosphoribosylformylglycinamidine synthase	213852	589919	228272	362331	1103210
Q5SVR0;Q5SVR0-2	Q5SVR0;Q5SVR0-2	TBC9B_MOUSE	Tbc1d9b	TBC1 domain family member 9B
Q5SW19	Q5SW19;Q5SW19-2;Q5SW19-3	CLU_MOUSE	Cluh	Clustered mitochondria protein homolog	629645	541002	403321	522264	1591170				1293880
Q5SWD9	Q5SWD9;Q5SWD9-2	TSR1_MOUSE	Tsr1	Pre-rRNA-processing protein TSR1 homolog	456275	483816			385638	137485			1814800
Q5SWU9;Q5SWU9-2	Q5SWU9;Q5SWU9-2	ACACA_MOUSE	Acaca	Acetyl-CoA carboxylase 1	500169	399744	753944	441546	356459	768813	4864320		4411640
Q5SX39	P13541;P13542;Q5SX39;Q5SX40	MYH4_MOUSE	Myh4	Myosin-4	578753		195137		327507	249775
Q5SYD0	Q5SYD0;Q5SYD0-2	MYO1D_MOUSE	Myo1d	Unconventional myosin-Id	874186	784285	332146	177104	409068	151970
Q5U3K5	Q5U3K5	RABL6_MOUSE	Rabl6	Rab-like protein 6	340453	504301			464226	324433
Q5U405	Q5U405	TMPSD_MOUSE	Tmprss13	Transmembrane protease serine 13	5746530	3785680	4221230	9148780	2347310	5382100	505087		1646220
Q5UW37	Q5UW37	CXL17_MOUSE	Cxcl17	C-X-C motif chemokine 17	1418290	333526	572394	2102600	1332480	870215
Q5XJE5	Q5XJE5	LEO1_MOUSE	Leo1	RNA polymerase-associated protein LEO1					295113
Q5XJY5	Q5XJY5	COPD_MOUSE	Arcn1	Coatomer subunit delta	1121650	677726	300761	451109	716215	436968	4229180	3004220	3961750
Q5XPI3;Q5XPI3-2	Q5XPI3;Q5XPI3-2	RN123_MOUSE	Rnf123	E3 ubiquitin-protein ligase RNF123	266413	160606		340259	45059.8	299513
Q60520;Q60520-1	Q60520;Q60520-1	SIN3A_MOUSE	Sin3a	Paired amphipathic helix protein Sin3a	27250				430580
Q60575;Q60575-2	P33173;Q60575;O35071;Q60575-2;Q60575-3	KIF1B_MOUSE	Kif1b	Kinesin-like protein KIF1B	176670	116186			148092	15389.9	227369		127741
Q60590	Q60590	A1AG1_MOUSE	Orm1	Alpha-1-acid glycoprotein 1	2533310	1333690	801014	3100530	3595040	753527	20991100	88867500	14490600
Q60596	Q60596	XRCC1_MOUSE	Xrcc1	DNA repair protein XRCC1					122180
Q60597;Q60597-2;Q60597-3;Q60597-4	Q60597;Q60597-2;Q60597-3;Q60597-4	ODO1_MOUSE	Ogdh	2-oxoglutarate dehydrogenase complex component E1									7983530
Q60598	Q60598	SRC8_MOUSE	Cttn	Src substrate cortactin	2637500	1208930	1373130	1316000	1380680	1401090	6487600	9125380	12305700
Q60605;Q60605-2	Q60605;Q60605-2	MYL6_MOUSE	Myl6	Myosin light polypeptide 6	5622250	5022480	4571400	6486170	9976260	2981470	17804500	39899800	36132900
Q60631	Q60631;Q60631-2	GRB2_MOUSE	Grb2	Growth factor receptor-bound protein 2							6305860	22267500	13518400
Q60634;Q60634-2;Q60634-3	Q60634;Q60634-2;Q60634-3	FLOT2_MOUSE	Flot2	Flotillin-2	1381000	418391	493992	192498	253901	581809		5697040	5945290
Q60648	Q60648	SAP3_MOUSE	Gm2a	Ganglioside GM2 activator						77156
Q60668;Q60668-3	Q60668;Q60668-2;Q60668-3;Q60668-4	HNRPD_MOUSE	Hnrnpd	Heterogeneous nuclear ribonucleoprotein D0	453751	726360	537101	490831	2206180		23133600	47126700	30376700
Q60675	Q60675	LAMA2_MOUSE	Lama2	Laminin subunit alpha-2	4779630	2324860	5066110	1543750	1800770	1583930	4978000
Q60676	Q60676	PPP5_MOUSE	Ppp5c	Serine/threonine-protein phosphatase 5									1067930
Q60692	Q60692	PSB6_MOUSE	Psmb6	Proteasome subunit beta type-6	49560800	39469600	47501900	28988000	40076200	32812800	7341000	24511500	11495600
Q60696	Q60696	PMEL_MOUSE	Pmel	Melanocyte protein PMEL	1830390	4643090	1724880	975576	589748	524119
Q60710	Q60710;Q60710-2	SAMH1_MOUSE	Samhd1	Deoxynucleoside triphosphate triphosphohydrolase SAMHD1	441751	1354570	581947	511846	1121130
Q60715	Q60715	P4HA1_MOUSE	P4ha1	Prolyl 4-hydroxylase subunit alpha-1	47200.3
Q60715-2	Q60715;Q60715-2	P4HA1_MOUSE	P4ha1	Isoform 2 of Prolyl 4-hydroxylase subunit alpha-1	451606	541934	724089	174386	425020
Q60716;Q60716-2	Q60716;Q60716-2	P4HA2_MOUSE	P4ha2	Prolyl 4-hydroxylase subunit alpha-2	425517	396693	649504		237585
Q60737	Q60737	CSK21_MOUSE	Csnk2a1	Casein kinase II subunit alpha	570471		606192	378071	299851		665340		22701400
Q60749	Q60749;Q9R226;Q9WU01;Q9WU01-2	KHDR1_MOUSE	Khdrbs1	KH domain-containing, RNA-binding, signal transduction-associated protein 1	1462610	2400620	1302280	1829450	5814580	871711	244856	4628080	4299670
Q60754	Q60754	MARCO_MOUSE	Marco	Macrophage receptor MARCO			15585.4		28347.9
Q60778	Q60778	IKBB_MOUSE	Nfkbib	NF-kappa-B inhibitor beta
Q60787	Q60787	LCP2_MOUSE	Lcp2	Lymphocyte cytosolic protein 2			112604		402110
Q60805	Q60805	MERTK_MOUSE	Mertk	Tyrosine-protein kinase Mer	287956			347848
Q60823	Q60823	AKT2_MOUSE	Akt2	RAC-beta serine/threonine-protein kinase									1448510
Q60825	Q60825	NPT2A_MOUSE	Slc34a1	Sodium-dependent phosphate transport protein 2A	2975970	2898360	584984		1044130	2705950
Q60838;Q61062	Q60838;Q61062	DVL2_MOUSE;DVL3_MOUSE	Dvl2;Dvl3	Segment polarity protein dishevelled homolog DVL-2							241122
Q60841;Q60841-2;Q60841-3	Q60841;Q60841-2;Q60841-3	RELN_MOUSE	Reln	Reelin	1710370		803280	1039110	53328.5	915789
Q60847;Q60847-2;Q60847-5	Q60847;Q60847-2;Q60847-5	COCA1_MOUSE	Col12a1	Collagen alpha-1(XII) chain	11162700	16905200	29798600	11920600	15353300	16721600	20257300
Q60854	Q60854	SPB6_MOUSE	Serpinb6	Serpin B6	1285970	1785590	873427	1804370	4819370	389159
Q60855	Q60855	RIPK1_MOUSE	Ripk1	Receptor-interacting serine/threonine-protein kinase 1
Q60864	Q60864	STIP1_MOUSE	Stip1	Stress-induced-phosphoprotein 1	449390	716767	20696900		597892	1782450	43154600	55699200	61825300
Q60865	Q60865	CAPR1_MOUSE	Caprin1	Caprin-1	1464160	640911	534847	1076620	2274240	587694	6043620	6673780	8386010
Q60870	Q60870	REEP5_MOUSE	Reep5	Receptor expression-enhancing protein 5	76401.8	69451.4	96148.7		96792.6	29018.8
Q60872;Q8BMJ3	Q60872;Q8BMJ3	IF1AX_MOUSE;IF1A_MOUSE	Eif1a;Eif1ax	Eukaryotic translation initiation factor 1A	1333630	456931	682046	1011950	1164880	959959	2028060	37612100	1357310
Q60902;Q60902-2;Q60902-3;Q60902-4	Q60902;Q60902-2;Q60902-3;Q60902-4	EP15R_MOUSE	Eps15l1	Epidermal growth factor receptor substrate 15-like 1					76868.9		1224990
Q60930	Q60930	VDAC2_MOUSE	Vdac2	Voltage-dependent anion-selective channel protein 2	276931						31695400	26423800	51405400
Q60931	Q60931	VDAC3_MOUSE	Vdac3	Voltage-dependent anion-selective channel protein 3	38672.8			37002.3			3460140		4509710
Q60932;Q60932-2	Q60932;Q60932-2	VDAC1_MOUSE	Vdac1	Voltage-dependent anion-selective channel protein 1	98855		75297.3				20820000	12597200	28864400
Q60949;Q60949-2	Q60949;Q60949-2	TBCD1_MOUSE	Tbc1d1	TBC1 domain family member 1
Q60963	Q60963	PAFA_MOUSE	Pla2g7	Platelet-activating factor acetylhydrolase	3210930	1815090	3609290	2445520	2155080	1140040	3874150
Q60967	Q60967	PAPS1_MOUSE	Papss1	Bifunctional 3'-phosphoadenosine 5'-phosphosulfate synthase 1							821234
Q60972	Q60972	RBBP4_MOUSE	Rbbp4	Histone-binding protein RBBP4	463733	171929	280790	359382	824424				2874120
Q60973	Q60973	RBBP7_MOUSE	Rbbp7	Histone-binding protein RBBP7	3594720	1798660	2672110	2884040	4634540	979360	10309100	10462500	19878300
Q60994	Q60994	ADIPO_MOUSE	Adipoq	Adiponectin	130668000	75031900	63117500	80094800	63700100	66038800	13776600	8900230	13745000
Q60997;Q60997-2;Q60997-3;Q60997-4	Q60997;Q60997-2;Q60997-3;Q60997-4	DMBT1_MOUSE	Dmbt1	Deleted in malignant brain tumors 1 protein	240377			851952	3206090	269006
Q61001	Q61001	LAMA5_MOUSE	Lama5	Laminin subunit alpha-5	279300	260143	589447	211961	312329		3221860
Q61024	Q61024	ASNS_MOUSE	Asns	Asparagine synthetase [glutamine-hydrolyzing]					418162
Q61029;Q61029-2;Q61029-3;Q61029-4	Q61029;Q61033;Q61029-2;Q61029-3;Q61029-4;Q61033-2	LAP2B_MOUSE	Tmpo	Lamina-associated polypeptide 2, isoforms beta/delta/epsilon/gamma	455428	386996	285671	212205	508944	275925	7713810	15132500	12214100
Q61035	Q61035;Q99KK9	HARS1_MOUSE	Hars1	Histidine--tRNA ligase, cytoplasmic					37695		1413560		2039040
Q61074	Q61074	PPM1G_MOUSE	Ppm1g	Protein phosphatase 1G	2780270	3301700	1401090	2298980	5884480	1094080	6610100	15216900	6550140
Q61081	Q61081	CDC37_MOUSE	Cdc37	Hsp90 co-chaperone Cdc37	573497		378336	369522	353536		19626200	13359100	14077600
Q61083	Q61083	M3K2_MOUSE	Map3k2	Mitogen-activated protein kinase kinase kinase 2	461042	656326		973281
Q61098	Q61098	IL18R_MOUSE	Il18r1	Interleukin-18 receptor 1
Q61103	Q61103	REQU_MOUSE	Dpf2	Zinc finger protein ubi-d4					70150.5
Q61112	Q61112	CAB45_MOUSE	Sdf4	45 kDa calcium-binding protein	39946.4		39304.9		53738.3
Q61129	Q61129	CFAI_MOUSE	Cfi	Complement factor I	1074480	1226930	1945630	1545850	1070280	1195620	18498800	6714430	14303900
Q61147	Q61147	CERU_MOUSE	Cp	Ceruloplasmin	20234300	6889250	11345700	11553200	9311290	8423510	81244600	67520400	66673600
Q61151	Q61151	2A5E_MOUSE	Ppp2r5e	Serine/threonine-protein phosphatase 2A 56 kDa regulatory subunit epsilon isoform
Q61166	Q61166	MARE1_MOUSE	Mapre1	Microtubule-associated protein RP/EB family member 1	2870120	3695500	3270710	2379190	3795080	2226680	7681410	13333500	13519800
Q61171	Q61171	PRDX2_MOUSE	Prdx2	Peroxiredoxin-2	3309370	1563930	2137540	4240280	2555130	1343840	27254300	128297000	159703000
Q61176	Q61176	ARGI1_MOUSE	Arg1	Arginase-1	1015020	254132	977206	910886	2083470	480029
Q61187	Q61187	TS101_MOUSE	Tsg101	Tumor susceptibility gene 101 protein
Q61189	Q61189	ICLN_MOUSE	Clns1a	Methylosome subunit pICln	2031420	971235	1902110	1336440	2244830	682936	5682870	8926990	12573500
Q61191	Q61191	HCFC1_MOUSE	Hcfc1	Host cell factor 1	266951	230504	357328	169277	804634	53274.6	5273890	56138800	10746800
Q61205	Q61205	PA1B3_MOUSE	Pafah1b3	Platelet-activating factor acetylhydrolase IB subunit alpha1							1895790		1150840
Q61206	Q61206	PA1B2_MOUSE	Pafah1b2	Platelet-activating factor acetylhydrolase IB subunit alpha2	73170.4			198392	33191.5		1678060		5078740
Q61207	Q61207	SAP_MOUSE	Psap	Prosaposin	22564700	38760900	29429700	28742600	19269300	23966700	6984750		9047700
Q61210	Q61210;Q61210-2;Q61210-3;Q61210-4;Q61210-5	ARHG1_MOUSE	Arhgef1	Rho guanine nucleotide exchange factor 1	712920	723842	569049	799368	774142	551269
Q61216;Q61216-2	Q61216;Q61216-2	MRE11_MOUSE	Mre11	Double-strand break repair protein MRE11							1196940		1398240
Q61233	Q61233	PLSL_MOUSE	Lcp1	Plastin-2	1490740	2011950	1106860	1521570	4310330	1258200	22018600	46356700	30116100
Q61247	Q61247	A2AP_MOUSE	Serpinf2	Alpha-2-antiplasmin	35904400	27097200	21116100	33821000	22619700	20423200	34598100	30322500	32464400
Q61249	Q61249;Q9QZ29	IGBP1_MOUSE	Igbp1	Immunoglobulin-binding protein 1							9861300		6066510
Q61268	Q61268	APOC4_MOUSE	Apoc4	Apolipoprotein C-IV	1631760	1016900	1397260	2720220	596751	639523			21629700
Q61282	Q61282	PGCA_MOUSE	Acan	Aggrecan core protein	491864	400165	824343	307467	207043	482798
Q61292	Q61292	LAMB2_MOUSE	Lamb2	Laminin subunit beta-2	904026	668087	1196190	372199	759136	646505
Q61301;Q61301-2;Q61301-3	Q61301;Q61301-2;Q61301-3	CTNA2_MOUSE	Ctnna2	Catenin alpha-2									3477040
Q61316	Q61316	HSP74_MOUSE	Hspa4	Heat shock 70 kDa protein 4	4782850	6089730	4236850	4653610	5859070	3453540	15116700	22652200	19289500
Q61335	Q61335	BAP31_MOUSE	Bcap31	B-cell receptor-associated protein 31							20294200	8792720	20294600
Q61390	Q61390	TCPW_MOUSE	Cct6b	T-complex protein 1 subunit zeta-2
Q61398	Q61398	PCOC1_MOUSE	Pcolce	Procollagen C-endopeptidase enhancer 1	1390570	3872620	1657350	6756350	5844910	3530930	8727230		4995190
Q61466	Q61466	SMRD1_MOUSE	Smarcd1	SWI/SNF-related matrix-associated actin-dependent regulator of chromatin subfamily D member 1	34645.9
Q61468	Q61468	MSLN_MOUSE	Msln	Mesothelin	642090		354857	611686	221710
Q61475	Q61475	DAF1_MOUSE	Cd55	Complement decay-accelerating factor, GPI-anchored	866318		585787	612891	835304	650475
Q61477	Q61477	NBL1_MOUSE	Nbl1	Neuroblastoma suppressor of tumorigenicity 1	3025300	847196	1687630	1340010	1098460	1353840			1876340
Q61490	Q61490	CD166_MOUSE	Alcam	CD166 antigen	166540			454920			10903300	11587900	18886700
Q61495;Q7TSF1	Q61495;Q7TSF0;Q7TSF1;Q7TSF0-2	DSG1A_MOUSE;DSG1B_MOUSE	Dsg1a;Dsg1b	Desmoglein-1-alpha	348246	578653	306557	763409	227816	507707
Q61508	Q61508;Q61508-2	ECM1_MOUSE	Ecm1	Extracellular matrix protein 1	38124200	42932100	40089800	44603600	46620200	41303700	25893300	16988900	26014500
Q61510	Q61510	TRI25_MOUSE	Trim25	E3 ubiquitin/ISG15 ligase TRIM25					312375
Q61545	Q61545	EWS_MOUSE	Ewsr1	RNA-binding protein EWS	169299			234462	1371790		17191000	23198500	20621000
Q61549	Q61549	AGRE1_MOUSE	Adgre1	Adhesion G protein-coupled receptor E1	618969	414628	395688	346464	512766	360655
Q61550	Q61550	RAD21_MOUSE	Rad21	Double-strand-break repair protein rad21 homolog									672989
Q61553	Q61553	FSCN1_MOUSE	Fscn1	Fascin	1031080	1216670	863636	952750	884676	647679	37685000	37855400	60286500
Q61554	Q61554	FBN1_MOUSE	Fbn1	Fibrillin-1	87036.6	475454		297061	168817	391031
Q61576	Q61576	FKB10_MOUSE	Fkbp10	Peptidyl-prolyl cis-trans isomerase FKBP10							4310100		3879660
Q61581	Q61581	IBP7_MOUSE	Igfbp7	Insulin-like growth factor-binding protein 7	63341.3			67719.1
Q61584;Q61584-2;Q61584-3;Q61584-4;Q61584-5;Q61584-6;Q61584-7	Q61584;Q61584-2;Q61584-3;Q61584-4;Q61584-5;Q61584-6;Q61584-7	FXR1_MOUSE	Fxr1	RNA-binding protein FXR1	415225	292382	203553	628826	1788300	224255	926851
Q61592	Q61592	GAS6_MOUSE	Gas6	Growth arrest-specific protein 6	18794900	9262180	14567300	8947840	6798990	8238460
Q61595;Q61595-10;Q61595-11;Q61595-12;Q61595-13;Q61595-14;Q61595-15;Q61595-16;Q61595-2;Q61595-3;Q61595-4;Q61595-5;Q61595-6;Q61595-7;Q61595-8;Q61595-9	Q61595;Q61595-10;Q61595-11;Q61595-12;Q61595-13;Q61595-14;Q61595-15;Q61595-16;Q61595-2;Q61595-3;Q61595-4;Q61595-5;Q61595-6;Q61595-7;Q61595-8;Q61595-9	KTN1_MOUSE	Ktn1	Kinectin			1935460		118820		2715550	3356780	3612150
Q61598;Q61598-2	Q61598;Q61598-2	GDIB_MOUSE	Gdi2	Rab GDP dissociation inhibitor beta		377771		286156	335169		14800400	15384200	16415200
Q61646	Q61646	HPT_MOUSE	Hp	Haptoglobin	63915700	11152300	48687500	30850900	10196900	12388100	105987000	150905000	86756400
Q61647	Q61647	HYAS1_MOUSE	Has1	Hyaluronan synthase 1									7741980
Q61655	Q61655	DD19A_MOUSE	Ddx19a	ATP-dependent RNA helicase DDX19A	29567.5				672615	170485
Q61656	Q61656	DDX5_MOUSE	Ddx5	Probable ATP-dependent RNA helicase DDX5	99478.7	185776	122380	242198	704959	77393.8	1262670	19072100	5528740
Q61686	Q61686	CBX5_MOUSE	Cbx5	Chromobox protein homolog 5	166659	209456	123835	226862	400486
Q61687	Q61687	ATRX_MOUSE	Atrx	Transcriptional regulator ATRX	143159	111707			216011
Q61699;Q61699-2	Q61699;Q61699-2	HS105_MOUSE	Hsph1	Heat shock protein 105 kDa	204201	577656		197144	313462		4623370	10855000	10277000
Q61702	Q61702	ITIH1_MOUSE	Itih1	Inter-alpha-trypsin inhibitor heavy chain H1	1157980000	813584000	1573590000	1290450000	834551000	840054000	125340000	97381400	164170000
Q61703	Q61703	ITIH2_MOUSE	Itih2	Inter-alpha-trypsin inhibitor heavy chain H2	2385580000	1984660000	2413730000	2054390000	1452420000	2176310000	182594000	102532000	224393000
Q61704	Q61704	ITIH3_MOUSE	Itih3	Inter-alpha-trypsin inhibitor heavy chain H3	2008340000	519764000	1939620000	890963000	891249000	823574000	100547000	121965000	173435000
Q61711	Q61711	SIAL_MOUSE	Ibsp	Integrin-binding sialoprotein			421853
Q61730;Q61730-2;Q61730-3	Q61730;Q61730-2;Q61730-3	IL1AP_MOUSE	Il1rap	Interleukin-1 receptor accessory protein	409525	613522	370132	459068	179436		3036180		2064600
Q61735;Q61735-2	Q61735;Q61735-2	CD47_MOUSE	Cd47	Leukocyte surface antigen CD47	496927		230723	613074
Q61739;Q61739-2	Q61739;Q61739-2	ITA6_MOUSE	Itga6	Integrin alpha-6	216414		261682		139312		863337
Q61749;Q61749-2	Q61749;Q61749-2	EI2BD_MOUSE	Eif2b4	Translation initiation factor eIF2B subunit delta	1065960	1292310	381888	740136	1343080	684926
Q61753	Q61753	SERA_MOUSE	Phgdh	D-3-phosphoglycerate dehydrogenase	4458400	5175040	4849930	4397810	8416970	2971910	11527100	5869210	7041240
Q61768	P28738;P33175;Q61768	KINH_MOUSE	Kif5b	Kinesin-1 heavy chain	1110330	996039	509245	689853	1734580	627233	5017750	6276550	6810220
Q61771	P28741;Q61771	KIF3B_MOUSE	Kif3b	Kinesin-like protein KIF3B			174953	642579			59055.6		108374
Q61781	Q61781	K1C14_MOUSE	Krt14	Keratin, type I cytoskeletal 14	198725			373886		372884
Q61789	Q61789	LAMA3_MOUSE	Lama3	Laminin subunit alpha-3	336351	346038	269087	62570.1	121864	169050	6983020
Q61792	Q61792	LASP1_MOUSE	Lasp1	LIM and SH3 domain protein 1	595099	732913	623681	958635	1986220	874837	39459900	40666700	49214200
Q61805	Q61805	LBP_MOUSE	Lbp	Lipopolysaccharide-binding protein	11392400	2867900	9153010	4012930	2223780	3757770	20002000		76482400
Q61809	Q61809	LRRN1_MOUSE	Lrrn1	Leucine-rich repeat neuronal protein 1
Q61810	Q61810;Q61810-2	LTBP3_MOUSE	Ltbp3	Latent-transforming growth factor beta-binding protein 3			97143.8	206741	290946
Q61823	Q61823	PDCD4_MOUSE	Pdcd4	Programmed cell death protein 4	108770
Q61830	Q61830	MRC1_MOUSE	Mrc1	Macrophage mannose receptor 1	639674		388653		32567.9
Q61838	Q61838	PZP_MOUSE	Pzp	Pregnancy zone protein	59880000	68393200	122623000	106096000	89402800	52305900	309501000	191565000	177054000
Q61851;Q61851-2	Q61851;Q61851-2	FGFR3_MOUSE	Fgfr3	Fibroblast growth factor receptor 3	771248	379209	617374	819959	1052010	587604
Q61878	Q61878	PRG2_MOUSE	Prg2	Bone marrow proteoglycan	6039660	6116750	3543860	8843110	9951280	6211600	19478100
Q61879	Q61879;Q6URW6;Q6URW6-2;Q6URW6-3	MYH10_MOUSE	Myh10	Myosin-10	1043210	923185	534533	816159	1554100	222090	28765600
Q61881	Q61881	MCM7_MOUSE	Mcm7	DNA replication licensing factor MCM7	1993780	1345010	1327180	1042300	2500440	405089			3042030
Q61937	Q61937	NPM_MOUSE	Npm1	Nucleophosmin	5792400	9898600	5320870	6774230	29262500	4272180	18254500	27664800	24057100
Q61982	Q61982	NOTC3_MOUSE	Notch3	Neurogenic locus notch homolog protein 3	39611.4		35665.2
Q61990;Q61990-3	Q61990;Q61990-2;Q61990-3	PCBP2_MOUSE	Pcbp2	Poly(rC)-binding protein 2	877705	890293	615279	996669	1593890	437513	17648700	11734900	20753100
Q62000	Q62000	MIME_MOUSE	Ogn	Mimecan	777238	1993750	742367	2030430	1963630	719058
Q62009-2;Q62009-5	Q62009;Q62009-2;Q62009-3;Q62009-4;Q62009-5	POSTN_MOUSE	Postn	Isoform 2 of Periostin	2479990	1898910	3451380	2031170	2108990	1435490	1427030
Q62009-4	Q62009;Q62009-3;Q62009-4	POSTN_MOUSE	Postn	Isoform 4 of Periostin
Q62010	Q62010	OVGP1_MOUSE	Ovgp1	Oviduct-specific glycoprotein	3191660	5987190	2674700	3697130	2015190	1848110
Q62018	Q62018;Q62018-3	CTR9_MOUSE	Ctr9	RNA polymerase-associated protein CTR9 homolog					25491.8
Q62048	Q62048;Q62048-2	PEA15_MOUSE	Pea15	Astrocytic phosphoprotein PEA-15							24052600	22987500	7275920
Q62059	Q62059;Q62059-2;Q62059-3;Q62059-4	CSPG2_MOUSE	Vcan	Versican core protein	6918100	6200180	11642900	4766540	6136440	6630210
Q62093	Q62093	SRSF2_MOUSE	Srsf2	Serine/arginine-rich splicing factor 2	5873110	3215530	1430930	2638190	4241340	2654110	13172100	8981330	17615400
Q62165	Q62165	DAG1_MOUSE	Dag1	Dystroglycan 1	3683350	3278430	8827120	7186780	4462280	3427830	31630600	53431000	33815100
Q62167	P16381;Q62095;Q62167	DDX3X_MOUSE	Ddx3x	ATP-dependent RNA helicase DDX3X	240183	222768	159154	204473	728478	186748
Q62170	Q62170	SELPL_MOUSE	Selplg	P-selectin glycoprotein ligand 1	272002	230627	130189	64291.3	105274	127871
Q62186	Q62186	SSRD_MOUSE	Ssr4	Translocon-associated protein subunit delta							801244
Q62188	Q62188	DPYL3_MOUSE	Dpysl3	Dihydropyrimidinase-related protein 3	202347	827348	450078	1072790	2035620	382453	1972460		3179820
Q62189	Q62189	SNRPA_MOUSE	Snrpa	U1 small nuclear ribonucleoprotein A					230794		13226600		14682400
Q62193	Q62193	RFA2_MOUSE	Rpa2	Replication protein A 32 kDa subunit					433227		1400320	2914530	1435950
Q62203	Q62203	SF3A2_MOUSE	Sf3a2	Splicing factor 3A subunit 2	673228	950293	230469	497735	1831430	329704	580863	12186300	7084870
Q62241	Q62241	RU1C_MOUSE	Snrpc	U1 small nuclear ribonucleoprotein C							5418670	21586600	16076600
Q62261	Q62261;Q62261-2	SPTB2_MOUSE	Sptbn1	Spectrin beta chain, non-erythrocytic 1	1812060	1759890	1019060	1134260	1322050	1030360	6802350	4967990	8424980
Q62313	Q62313;Q62314	TGON1_MOUSE	Tgoln1	Trans-Golgi network integral membrane protein 1	1036630	645241	681382	564494	224328	813072
Q62318	Q62318;Q62318-2	TIF1B_MOUSE	Trim28	Transcription intermediary factor 1-beta	2204280	2642700	2287070	3536080	8680230	1474570	16043100		20295200
Q62348	Q62348	TSN_MOUSE	Tsn	Translin	151295			395608	289517		2798350		1368480
Q62351	Q62351	TFR1_MOUSE	Tfrc	Transferrin receptor protein 1	3675010	1438760	6812980	22461200	3012650	5608870	8350040		11197600
Q62356	Q62356	FSTL1_MOUSE	Fstl1	Follistatin-related protein 1	1890440	1064300	624864	1419800	509230	2413390
Q62376	Q62376	RU17_MOUSE	Snrnp70	U1 small nuclear ribonucleoprotein 70 kDa	1839580	761779	1309400	537051	1737950	421451	4629500		7367540
Q62383	Q62383	SPT6H_MOUSE	Supt6h	Transcription elongation factor SPT6	251590				800119
Q62384	Q62384	ZPR1_MOUSE	Zpr1	Zinc finger protein ZPR1					84465.1		2994480
Q62393;Q62393-2;Q62393-3	Q62393;Q62393-2;Q62393-3	TPD52_MOUSE	Tpd52	Tumor protein D52	398640		312465	426994			7047800	10859300	6850150
Q62407	Q62407;Q62407-2;Q62407-3;Q62407-4	SPEG_MOUSE	Speg	Striated muscle-specific serine/threonine-protein kinase	837486	684084	2023350	417888	80730.5	1489390
Q62415	Q62415	ASPP1_MOUSE	Ppp1r13b	Apoptosis-stimulating of p53 protein 1
Q62418	Q62418;Q62418-2;Q62418-3	DBNL_MOUSE	Dbnl	Drebrin-like protein	1314170	903980	462186	351613	786863	726050	2253000		2511310
Q62419	Q62419;Q62420	SH3G1_MOUSE	Sh3gl1	Endophilin-A2							2743310	6386990	4030020
Q62422	Q62422	OSTF1_MOUSE	Ostf1	Osteoclast-stimulating factor 1	1389960			537100	763914		511148
Q62426	Q62426	CYTB_MOUSE	Cstb	Cystatin-B
Q62432;Q62432-2;Q8BUN5;Q9JIW5	Q62432;Q8BUN5;Q9JIW5;Q62432-2	SMAD2_MOUSE;SMAD3_MOUSE;SMAD9_MOUSE	Smad2;Smad3;Smad9	Mothers against decapentaplegic homolog 2
Q62433	Q62433	NDRG1_MOUSE	Ndrg1	Protein NDRG1	542223	1149960	477970	437200	479099	536368
Q62446	Q62446	FKBP3_MOUSE	Fkbp3	Peptidyl-prolyl cis-trans isomerase FKBP3							10906800	9652720	9576510
Q62448;Q62448-2	Q62448;Q62448-2	IF4G2_MOUSE	Eif4g2	Eukaryotic translation initiation factor 4 gamma 2	909805	396965	498967	535867	924903		2358580	21071900	2989770
Q62465	Q62465	VAT1_MOUSE	Vat1	Synaptic vesicle membrane protein VAT-1 homolog	3003960	5944280	3823770	5155560	11701800	2017580	37729100	50641800	71419700
Q62469	Q62469	ITA2_MOUSE	Itga2	Integrin alpha-2	94812.6			58941.6	110357	170170
Q62470;Q62470-2	Q62470;Q62470-2	ITA3_MOUSE	Itga3	Integrin alpha-3	277771						4765000	3842790	5741290
Q62523	Q62523	ZYX_MOUSE	Zyx	Zyxin	577897	620365	311386	586081	1103350	253192
Q63810;Q63810-2	Q63810;Q63810-2	CANB1_MOUSE	Ppp3r1	Calcineurin subunit B type 1	157216			213818	97871.6		1023780		839497
Q63844	Q63844	MK03_MOUSE	Mapk3	Mitogen-activated protein kinase 3	115124	110913	180976	447438	1437140
Q63850	Q63850	NUP62_MOUSE	Nup62	Nuclear pore glycoprotein p62
Q63870	Q63870	CO7A1_MOUSE	Col7a1	Collagen alpha-1(VII) chain	1033040	626115	1595200	1180280	1407750	1291290
Q63880;Q63880-2;Q8VCU1;Q8VCU1-2	Q63880;Q8VCU1;Q63880-2;Q8VCU1-2	EST3A_MOUSE;EST3B_MOUSE	Ces3a;Ces3b	Carboxylesterase 3A	109263				31335
Q63918	Q63918	CAVN2_MOUSE	Cavin2	Caveolae-associated protein 2	951907	840671	1451110	1024160	878936	1189360
Q63932	Q63932	MP2K2_MOUSE	Map2k2	Dual specificity mitogen-activated protein kinase kinase 2					40861.2
Q64010	Q64010	CRK_MOUSE	Crk	Adapter molecule crk							1768160
Q64012;Q64012-2	Q64012;Q64012-2	RALY_MOUSE	Raly	RNA-binding protein Raly	1542800	1418250	1635890	725679	1382700	589106
Q640N1	Q640N1;Q640N1-2	AEBP1_MOUSE	Aebp1	Adipocyte enhancer-binding protein 1	43227000	54784500	51074800	48355800	50439400	46136400	4318130		6354260
Q64105	Q64105	SPRE_MOUSE	Spr	Sepiapterin reductase	701399	2373330	343388	1010460	2376790	261397
Q64152-2	Q64152;Q64152-2	BTF3_MOUSE	Btf3	Isoform 2 of Transcription factor BTF3	164674		38058.4	18288.2	237189		4936290	17070700	11442600
Q64213;Q64213-2;Q64213-3	Q64213;Q64213-2;Q64213-3	SF01_MOUSE	Sf1	Splicing factor 1					318051		5444640	8914330	7822740
Q64261	Q64261	CDK6_MOUSE	Cdk6	Cyclin-dependent kinase 6
Q64291	Q64291	K1C12_MOUSE	Krt12	Keratin, type I cytoskeletal 12		748200		298245	620374
Q64314;Q64314-2	Q64314;Q64314-2	CD34_MOUSE	Cd34	Hematopoietic progenitor cell antigen CD34	553379		937101	407611	920406	539168
Q64324	Q64324	STXB2_MOUSE	Stxbp2	Syntaxin-binding protein 2					80724
Q64339	Q64339	ISG15_MOUSE	Isg15	Ubiquitin-like protein ISG15	4056550	4661960	5560660	4026090	4147980	2828370
Q64373;Q64373-3;Q64373-4	Q64373;Q64373-2;Q64373-3;Q64373-4	B2CL1_MOUSE	Bcl2l1	Bcl-2-like protein 1
Q64378	Q64378	FKBP5_MOUSE	Fkbp5	Peptidyl-prolyl cis-trans isomerase FKBP5	1456600	2441030	647823	1038020	4397070	652520
Q64387;Q64387-2	Q64387;Q64387-2	PNOC_MOUSE	Pnoc	Prepronociceptin					199407	341705
Q64433	Q64433	CH10_MOUSE	Hspe1	10 kDa heat shock protein, mitochondrial							167609000	185637000	263390000
Q64442	Q64442	DHSO_MOUSE	Sord	Sorbitol dehydrogenase				525538	224892
Q64471	Q64471	GSTT1_MOUSE	Gstt1	Glutathione S-transferase theta-1	122212		85642.4
Q64511	Q64511	TOP2B_MOUSE	Top2b	DNA topoisomerase 2-beta	148763
Q64514;Q64514-2	Q64514;Q64514-2	TPP2_MOUSE	Tpp2	Tripeptidyl-peptidase 2	130106	74131.2		52909.3	161681
Q64516;Q64516-1;Q64516-2	Q64516;Q64516-1;Q64516-2	GLPK_MOUSE	Gk	Glycerol kinase	392119		74834.3
Q64518;Q64518-1;Q64518-3	Q64518;Q64518-1;Q64518-3	AT2A3_MOUSE	Atp2a3	Sarcoplasmic/endoplasmic reticulum calcium ATPase 3
Q64521	Q64521	GPDM_MOUSE	Gpd2	Glycerol-3-phosphate dehydrogenase, mitochondrial							2565250	8073070	4484840
Q64522	C0HKE1;C0HKE2;C0HKE3;C0HKE4;C0HKE5;C0HKE6;C0HKE7;C0HKE8;C0HKE9;P0C0S6;P27661;Q64522;Q64523;Q6GSS7;Q8BFU2;Q8CGP5;Q8CGP6;Q8CGP7;Q3THW5;Q8R1M2	H2A2B_MOUSE	H2ac21	Histone H2A type 2-B
Q64523;Q6GSS7;Q8R1M2	C0HKE1;C0HKE2;C0HKE3;C0HKE4;C0HKE5;C0HKE6;C0HKE7;C0HKE8;C0HKE9;Q64523;Q6GSS7;Q8BFU2;Q8CGP5;Q8CGP6;Q8CGP7;Q8R1M2	H2A2A_MOUSE;H2A2C_MOUSE;H2AJ_MOUSE	H2ac20;H2aj;Hist2h2aa1	Histone H2A type 2-C	548522	2078520	752339	1069830	12812500	1099700	33614700	25585400	46885500
Q64669	Q64669	NQO1_MOUSE	Nqo1	NAD(P)H dehydrogenase [quinone] 1				257836
Q64674	Q64674	SPEE_MOUSE	Srm	Spermidine synthase	66034.1		339820	535102	791533
Q64692	Q64692	SIA8D_MOUSE	St8sia4	CMP-N-acetylneuraminate-poly-alpha-2,8-sialyltransferase	2390600	1729520	2284540	2031960	1305260	1766700
Q64695	Q64695	EPCR_MOUSE	Procr	Endothelial protein C receptor	1738620	2286170	1338010	1349420	495672	2099470
Q64700;Q8CEZ0	Q64700;Q8CEZ0	KCTD2_MOUSE;RBL2_MOUSE	Kctd2;Rbl2	Retinoblastoma-like protein 2
Q64704;Q64704-2	Q64704;Q64704-2;Q64704-4	STX3_MOUSE	Stx3	Syntaxin-3							837689
Q64726	Q64726	ZA2G_MOUSE	Azgp1	Zinc-alpha-2-glycoprotein	474689	1549010	2440840	2640680	663218	1202200	15217700	14867900	12784400
Q64727	Q64727	VINC_MOUSE	Vcl	Vinculin	532361	997925	692107	577843	790377	383661	16437700	19398200	21584600
Q64737	Q64737;Q64737-2	PUR2_MOUSE	Gart	Trifunctional purine biosynthetic protein adenosine-3	296178	935532	239391	392431	987026	290443	5466700		5211090
Q66K08	Q66K08	CILP1_MOUSE	Cilp	Cartilage intermediate layer protein 1	1698020	2519740	2807430	1754020	1297400	3231930
Q67FY2;Q67FY2-2	Q67FY2;Q67FY2-2	BCL9L_MOUSE	Bcl9l	B-cell CLL/lymphoma 9-like protein							1737140
Q68FD5	Q68FD5	CLH1_MOUSE	Cltc	Clathrin heavy chain 1	5690600	3044840	3677310	2885550	3817560	1838480	3220160		3680980
Q68FD9	Q68FD9	K1549_MOUSE	Kiaa1549	UPF0606 protein KIAA1549	584002	99296.3	386303	706239	328214
Q68FF6	Q68FF6	GIT1_MOUSE	Git1	ARF GTPase-activating protein GIT1	352492				192905
Q68FH4	Q68FH4	GALK2_MOUSE	Galk2	N-acetylgalactosamine kinase	134191	233206	125479	275481	556875	188839
Q68FL6	Q68FL6	SYMC_MOUSE	Mars1	Methionine--tRNA ligase, cytoplasmic	7962570	7051770	3623130	9074900	9041190	7698450	4353740	13078400	6926650
Q69Z37	Q69Z37	SAM9L_MOUSE	Samd9l	Sterile alpha motif domain-containing protein 9-like
Q69ZK9	Q69ZK9	NLGN2_MOUSE	Nlgn2	Neuroligin-2
Q69ZR2	Q69ZR2	HECD1_MOUSE	Hectd1	E3 ubiquitin-protein ligase HECTD1	547584	758519	277182	222529	566225	693905
Q6A028	Q6A028	SWP70_MOUSE	Swap70	Switch-associated protein 70					304975		585967	717075	737871
Q6A068	Q6A068	CDC5L_MOUSE	Cdc5l	Cell division cycle 5-like protein						551731
Q6A0A9	Q6A0A9	F120A_MOUSE	FAM120A	Constitutive coactivator of PPAR-gamma-like protein 1	690302	593191	255692	152408	437385	521789
Q6A4J8;Q6A4J8-2;Q6A4J8-3	Q6A4J8;Q6A4J8-2;Q6A4J8-3	UBP7_MOUSE	Usp7	Ubiquitin carboxyl-terminal hydrolase 7	2775070	2213300		1595710	2568070	2323740			26614300
Q6DFW4	Q6DFW4	NOP58_MOUSE	Nop58	Nucleolar protein 58	120147			47787.8	472111
Q6DFX2	Q6DFX2	ANTR2_MOUSE	Antxr2	Anthrax toxin receptor 2			52937.7	147646	66188.8
Q6DIC0	Q6DIC0	SMCA2_MOUSE	Smarca2	Probable global transcription activator SNF2L2	120964				238352
Q6EDY6;Q6EDY6-3	Q6EDY6;Q6EDY6-2;Q6EDY6-3	CARL1_MOUSE	Carmil1	F-actin-uncapping protein LRRC16A
Q6GQT1	Q6GQT1	A2MG_MOUSE	A2m	Alpha-2-macroglobulin-P	282346	227521			109870	249809
Q6GQT9	Q6GQT9	NOMO1_MOUSE	Nomo1	BOS complex subunit NOMO1					74643.4		2300290	1258700	2092280
Q6GU68	Q6GU68	ISLR_MOUSE	Islr	Immunoglobulin superfamily containing leucine-rich repeat protein	431027	1854530	376728	914226	2104170	1060890
Q6IFX2	Q6IFX2	K1C42_MOUSE	Krt42	Keratin, type I cytoskeletal 42	1427220	2386820	1913200	5942280	2681810	6138270	2176810
Q6IME9	Q6IME9	K2C72_MOUSE	Krt72	Keratin, type II cytoskeletal 72	610064		124255	385339
Q6IR41	Q6IR41	C1QT6_MOUSE	C1qtnf6	Complement C1q tumor necrosis factor-related protein 6	1058600	863133	432300	433503	311478	538431
Q6IRU2	Q6IRU2	TPM4_MOUSE	Tpm4	Tropomyosin alpha-4 chain	2867110	2929660	1640910	3011860	3171730	2533740	4301160	21278200	9901290
Q6IRU5-2	Q6IRU5;Q6IRU5-2;Q6IRU5-3	CLCB_MOUSE	Cltb	Isoform 2 of Clathrin light chain B					119722		6018340	5706710	4929710
Q6KCD5;Q6KCD5-2	Q6KCD5;Q6KCD5-2	NIPBL_MOUSE	Nipbl	Nipped-B-like protein	199238	120666			346431
Q6NS46	Q6NS46	RRP5_MOUSE	Pdcd11	Protein RRP5 homolog					140308		2118240		2325240
Q6NSR8	Q6NSR8	PEPL1_MOUSE	Npepl1	Probable aminopeptidase NPEPL1					220976
Q6NV83;Q6NV83-2	Q6NV83;Q6NV83-2	SR140_MOUSE	U2surp	U2 snRNP-associated SURP motif-containing protein	539919		343196	834442	2282250		5037150
Q6NVD0	Q6NVD0;Q6NVD0-2	FREM2_MOUSE	Frem2	FRAS1-related extracellular matrix protein 2	610057		282017	125266	120174
Q6NVE8	Q6NVE8;Q6NVE8-2	WDR44_MOUSE	Wdr44	WD repeat-containing protein 44	518799	548332	279512	426251	221545	401390
Q6NVF4	Q6NVF4	HELB_MOUSE	Helb	DNA helicase B	4026750	4893990			5660550	3144240
Q6NVF9	Q6NVF9	CPSF6_MOUSE	Cpsf6	Cleavage and polyadenylation specificity factor subunit 6	724360	425969	342521	553917	806637	498371	6812230	11781000	10780400
Q6NXH9	P03995;Q6NXH9;Q9DCV7;Q9Z2T6;P03995-2	K2C73_MOUSE	Krt73	Keratin, type II cytoskeletal 73	8507740	14024500	9122210	16500800	10190300	55763500	33305900	11672100	12700800
Q6NXN1;Q6NXN1-2	Q6NXN1;Q6NXN1-2	SZRD1_MOUSE	Szrd1	SUZ RNA-binding domain-containing							7101500	9533450	7507110
Q6NZB0	Q6NZB0	DNJC8_MOUSE	Dnajc8	DnaJ homolog subfamily C member 8							15044600	22507400	23156100
Q6NZC7	Q6NZC7	S23IP_MOUSE	Sec23ip	SEC23-interacting protein	59857.5				167017
Q6NZF1	Q6NZF1	ZC11A_MOUSE	Zc3h11a	Zinc finger CCCH domain-containing protein 11A
Q6NZJ6	Q6NZJ6;Q6NZJ6-2	IF4G1_MOUSE	Eif4g1	Eukaryotic translation initiation factor 4 gamma 1	2587180	3028720	1484220	1577230	2100880	1568700	5615040	1153400	13982500
Q6NZR5	Q6NZR5	SKI2_MOUSE	Skic2	Superkiller complex protein 2	201819	616010		354622	584310
Q6P069;Q6P069-2	Q6P069;Q6P069-2	SORCN_MOUSE	Sri	Sorcin	9337340						6210950	9640970	7316850
Q6P1B1	Q6P1B1	XPP1_MOUSE	Xpnpep1	Xaa-Pro aminopeptidase 1	82237.8	648777		369926	592670	598514			404364
Q6P1C6	Q6P1C6	LRIG3_MOUSE	Lrig3	Leucine-rich repeats and immunoglobulin-like domains protein 3
Q6P1D5;Q6P1D5-2	Q6P1D5;Q6P1D5-2	SE6L1_MOUSE	Sez6l	Seizure 6-like protein	426941	691623	603606	495318	580263	558534
Q6P1F6	Q6P1F6	2ABA_MOUSE	Ppp2r2a	Serine/threonine-protein phosphatase 2A 55 kDa regulatory subunit B alpha isoform	219480	344324	82172	304992	1271450		1733000	2114890	2198990
Q6P253;Q6P253-2;Q6P253-4	Q6P253;Q6P253-2;Q6P253-4	DMKN_MOUSE	Dmkn	Dermokine	237867	80836.9			186838
Q6P2B1;Q6P2B1-2	Q6P2B1;Q6P2B1-2	TNPO3_MOUSE	Tnpo3	Transportin-3	290931				68350
Q6P2K6	Q6P2K6;Q6P2K6-2	P4R3A_MOUSE	Ppp4r3a	Serine/threonine-protein phosphatase 4 regulatory subunit 3A	829009		80656	54235	475603
Q6P4T2	Q6P4T2	U520_MOUSE	Snrnp200	U5 small nuclear ribonucleoprotein 200 kDa helicase	601027	1001980	513157	519316	1660350	638075
Q6P542	Q6P542	ABCF1_MOUSE	Abcf1	ATP-binding cassette sub-family F member 1	1829940	1102090	460434	1016830	1117800	1292980
Q6P549	Q6P549	SHIP2_MOUSE	Inppl1	Phosphatidylinositol 3,4,5-trisphosphate 5-phosphatase 2	469109	606654	201511	437724	955927	636752
Q6P5B0	Q6P5B0	RRP12_MOUSE	Rrp12	RRP12-like protein	258437			332434	540778
Q6P5D8	Q6P5D8	SMHD1_MOUSE	Smchd1	Structural maintenance of chromosomes flexible hinge domain-containing protein 1	74460.9		155079	44670.2	489299
Q6P5E4	Q6P5E4	UGGG1_MOUSE	Uggt1	UDP-glucose:glycoprotein glucosyltransferase 1	441472	497697	268801	592644	347297		1846040		1570350
Q6P5F6	Q6P5F6	S39AA_MOUSE	Slc39a10	Zinc transporter ZIP10					51456.7
Q6P5F9	Q6P5F9	XPO1_MOUSE	Xpo1	Exportin-1	1734780	719104	1727980	2008240	1232150	380043	3656360
Q6P5G6	Q6P5G6	UBXN7_MOUSE	Ubxn7	UBX domain-containing protein 7	937730				25647.9
Q6P5H2	Q6P5H2;Q6P5H2-2	NEST_MOUSE	Nes	Nestin	1654220	1382590	980763	1384990	2616280	1215980
Q6P8H8	Q6P8H8	ALG8_MOUSE	Alg8	Dolichyl pyrophosphate Glc1Man9GlcNAc2 alpha-1,3-glucosyltransferase	191301	169152	192916			216034			400743
Q6P8I4	Q6P8I4	PCNP_MOUSE	Pcnp	PEST proteolytic signal-containing nuclear protein							8943550	16253300	16021000
Q6P8K8	Q504N0;Q6P8K8	CBPA4_MOUSE	Cpa4	Carboxypeptidase A4	58710.7
Q6P8U6	Q6P8U6	LIPP_MOUSE	Pnlip	Pancreatic triacylglycerol lipase	423381			805780
Q6P8X1	Q6P8X1	SNX6_MOUSE	Snx6	Sorting nexin-6	158751	174441		143134	232518			26679100
Q6P9Q4	Q6P9Q4	FHOD1_MOUSE	Fhod1	FH1/FH2 domain-containing protein 1				157451		162098
Q6P9Q6;Q6P9Q6-2	Q6P9Q6;Q6P9Q6-2	FKB15_MOUSE	Fkbp15	FK506-binding protein 15	667064	639373	324983	414024	671986	326843
Q6P9R2	Q6P9R2	OXSR1_MOUSE	Oxsr1	Serine/threonine-protein kinase OSR1	350320	609194	633979	559044	444599		2711780		5915370
Q6P9Z1	Q61466;Q6P9Z1	SMRD3_MOUSE	Smarcd3	SWI/SNF-related matrix-associated actin-dependent regulator of chromatin subfamily D member 3
Q6PAM1	Q6PAM1;Q6PAM1-2	TXLNA_MOUSE	Txlna	Alpha-taxilin							4006930	5774690	4607220
Q6PAR5;Q6PAR5-2;Q6PAR5-4;Q6PAR5-6	Q6PAR5;Q6PAR5-2;Q6PAR5-4;Q6PAR5-5;Q6PAR5-6	GAPD1_MOUSE	Gapvd1	GTPase-activating protein and VPS9 domain-containing protein 1	3213470	1657320	2815580	2326490	2144260	2616340
Q6PB90;Q91XZ4	Q91XZ4;Q6PB90	PCDB6_MOUSE;PCDBE_MOUSE	Pcdhb14;Pcdhb6	Protocadherin beta-14		162345	113582		120225	175074
Q6PB93;Q6PB93-2	Q6PB93;Q6PB93-2	GALT2_MOUSE	Galnt2	Polypeptide N-acetylgalactosaminyltransferase 2							1504120
Q6PD28	Q6PD28	2A5B_MOUSE	Ppp2r5b	Serine/threonine-protein phosphatase 2A 56 kDa regulatory subunit beta isoform
Q6PDG5;Q6PDG5-2	Q6PDG5;Q6PDG5-2	SMRC2_MOUSE	Smarcc2	SWI/SNF complex subunit SMARCC2					419874
Q6PDI5;Q6PDI5-1	Q6PDI5;Q6PDI5-1	ECM29_MOUSE	Ecpas	Proteasome adapter and scaffold protein ECM29	584962	670819	496906	538143	1349020	417458
Q6PDK2	Q6PDK2	KMT2D_MOUSE	Kmt2d	Histone-lysine N-methyltransferase 2D							1191360	950431
Q6PDL0	Q6PDL0	DC1L2_MOUSE	Dync1li2	Cytoplasmic dynein 1 light intermediate chain 2	246879	80282.6			345323		224415
Q6PDM2	Q6PDM2;Q6PDM2-2;Q6PDM2-3	SRSF1_MOUSE	Srsf1	Serine/arginine-rich splicing factor 1	662644	1479100		1104350	1711500	848039	14209000		18784400
Q6PDN3	Q6PDN3;Q6PDN3-2;Q6PDN3-3	MYLK_MOUSE	Mylk	Myosin light chain kinase, smooth muscle	5202490	3770180	2442480	2506310	2719420	3451580
Q6PDQ2	Q6PDQ2	CHD4_MOUSE	Chd4	Chromodomain-helicase-DNA-binding protein 4	423857	585008		322263	1134150
Q6PE01	Q6PE01	SNR40_MOUSE	Snrnp40	U5 small nuclear ribonucleoprotein 40 kDa protein
Q6PE13	Q6PE13	PRRT3_MOUSE	Prrt3	Proline-rich transmembrane protein 3	51664.2
Q6PE15;Q6PE15-2	Q6PE15;Q6PE15-2	ABHDA_MOUSE	Abhd10	Palmitoyl-protein thioesterase ABHD10, mitochondrial
Q6PE55	Q6PE55	PGFRL_MOUSE	Pdgfrl	Platelet-derived growth factor receptor-like protein			72269.5	92481.1
Q6PE84	Q6PE84	STML3_MOUSE	Stoml3	Stomatin-like protein 3	3446970	1143200	2926060	2703210	1198070
Q6PFD9	Q6PFD9	NUP98_MOUSE	Nup98	Nuclear pore complex protein Nup98-Nup96
Q6PFR5	Q6PFR5	TRA2A_MOUSE	Tra2a	Transformer-2 protein homolog alpha	174506
Q6PGB6;Q6PGB6-2;Q6PGB6-3;Q6PGB6-4	Q6PGB6;Q6PGB6-2;Q6PGB6-3;Q6PGB6-4	NAA50_MOUSE	Naa50	N-alpha-acetyltransferase 50		380343		240635	790995	171498
Q6PGC1	Q6PGC1	DHX29_MOUSE	Dhx29	ATP-dependent RNA helicase DHX29		80648.1			314709
Q6PGF7	Q6PGF7	EXOC8_MOUSE	Exoc8	Exocyst complex component 8					111017		399138
Q6PGH2	Q6PGH2	JUPI2_MOUSE	Jpt2	Jupiter microtubule associated homolog 2							12184600	9881910	21466300
Q6PGL7	Q6PGL7;Q6PGL7-2	WASC2_MOUSE	Washc2	WASH complex subunit 2
Q6PHN9	Q6PHN9	RAB35_MOUSE	Rab35	Ras-related protein Rab-35	1323710	884237	1098760	974484	3250190	521957	6189080	9645220	14941700
Q6PHS9;Q6PHS9-2;Q6PHS9-3;Q6PHS9-4;Q6PHS9-5;Q6PHS9-6	Q6PHS9;Q6PHS9-2;Q6PHS9-3;Q6PHS9-4;Q6PHS9-5;Q6PHS9-6	CA2D2_MOUSE	Cacna2d2	Voltage-dependent calcium channel subunit alpha-2/delta-2				84096.9
Q6PHU5;Q6PHU5-2	Q6PHU5;Q6PHU5-2	SORT_MOUSE	Sort1	Sortilin	51934.9	122302			225504
Q6PHZ2-2;Q6PHZ2-4;Q6PHZ2-5	P28652;Q6PHZ2;Q923T9;Q6PHZ2-2;Q6PHZ2-4;Q6PHZ2-5;Q923T9-2;Q923T9-3	KCC2D_MOUSE	Camk2d	Isoform 2 of Calcium/calmodulin-dependent protein kinase type II subunit delta	590161	670706		304041	562286	662464			2989080
Q6PIC6	Q6PIC6;Q6PIE5	AT1A3_MOUSE	Atp1a3	Sodium/potassium-transporting ATPase subunit alpha-3							4898240	8789100	7732990
Q6PIP5	Q6PIP5	NUDC1_MOUSE	Nudcd1	NudC domain-containing protein 1	208741		75645.5	59315.9	932827		347128
Q6PIU9	Q6PIU9	YJ005_MOUSE		Uncharacterized protein FLJ45252 homolog
Q6Q477;Q6Q477-2	G5E829;Q6Q477;Q6Q477-2	AT2B4_MOUSE	Atp2b4	Plasma membrane calcium-transporting ATPase 4	346637
Q6Q899	Q6Q899;Q6Q899-2	RIGI_MOUSE	Rigi	Antiviral innate immune response receptor RIG-I	260475	1261980	387234	444383	647974	276972
Q6R891;Q6R891-2	Q6R891;Q6R891-2	NEB2_MOUSE	Ppp1r9b	Neurabin-2	159849	238287	167022	146332	322660	131807
Q6S5C2;Q6S5C2-2	Q6S5C2;Q6S5C2-2	GNPTG_MOUSE	Gnptg	N-acetylglucosamine-1-phosphotransferase subunit gamma	2614800	268833
Q6VN19	Q6VN19	RBP10_MOUSE	Ranbp10	Ran-binding protein 10	241408			99634.1	208982
Q6WKZ8-2;Q6WKZ8-3	Q6WKZ8-2;Q6WKZ8-3	UBR2_MOUSE	Ubr2	Isoform 2 of E3 ubiquitin-protein ligase UBR2		73466		30612.9	39180.8	28146.9		1076290	3025820
Q6WVG3	Q6WVG3	KCD12_MOUSE	Kctd12	BTB/POZ domain-containing protein KCTD12	488382	708128	434967	482438	985782	270559
Q6Y7W8	Q6Y7W8;Q6Y7W8-2	GGYF2_MOUSE	Gigyf2	GRB10-interacting GYF protein 2
Q6ZPJ3	Q6ZPJ3	UBE2O_MOUSE	Ube2o	(E3-independent) E2 ubiquitin-conjugating enzyme UBE2O	7184980	4238470	6814000	5542030	3632550	5145690	5617930
Q6ZQ03;Q6ZQ03-2;Q6ZQ03-3	Q6ZQ03;Q6ZQ03-2;Q6ZQ03-3	FNBP4_MOUSE	Fnbp4	Formin-binding protein 4	410311			155313	108534
Q6ZQ08;Q6ZQ08-2;Q6ZQ08-4	Q6ZQ08;Q6ZQ08-2;Q6ZQ08-3;Q6ZQ08-4	CNOT1_MOUSE	Cnot1	CCR4-NOT transcription complex subunit 1	1110640				182681
Q6ZQ38	Q6ZQ38	CAND1_MOUSE	Cand1	Cullin-associated NEDD8-dissociated protein 1	5903340	3256790	5433840	4991280	5307410	2675990	3983240		6953750
Q6ZQ58	Q6ZQ58	LARP1_MOUSE	Larp1	La-related protein 1	124707				265940
Q6ZQ88	Q6ZQ88	KDM1A_MOUSE	Kdm1a	Lysine-specific histone demethylase 1A	348901	136993			345352		1365140		3041470
Q6ZQA0;Q6ZQA0-2	Q6ZQA0;Q6ZQA0-2	NBEL2_MOUSE	Nbeal2	Neurobeachin-like protein 2	17943.4			28856
Q6ZQA6	Q6ZQA6	IGSF3_MOUSE	Igsf3	Immunoglobulin superfamily member 3	99667.4	29804.6	69567.8	26293.9	20241.3
Q6ZQI3	Q6ZQI3	MLEC_MOUSE	Mlec	Malectin
Q6ZQL4	Q6ZQL4	WDR43_MOUSE	Wdr43	WD repeat-containing protein 43	80192.6	269358	137260		464957
Q6ZWM4	Q6ZWM4	LSM8_MOUSE	Lsm8	U6 snRNA-associated Sm-like protein LSm8	172084				74682.8		6771020	4446170	901451
Q6ZWN5	Q6ZWN5	RS9_MOUSE	Rps9	Small ribosomal subunit protein uS4	7455990	1262660	3820320	3069350	6302500	1018040
Q6ZWQ0	Q6ZWQ0	SYNE2_MOUSE	Syne2	Nesprin-2		179431		209163	429108	99515.6
Q6ZWU9;Q6ZWY3	Q6ZWU9;Q6ZWY3	RS27L_MOUSE;RS27_MOUSE	Rps27;Rps27l	Small ribosomal subunit protein eS27							2161320
Q6ZWX6	Q6ZWX6	IF2A_MOUSE	Eif2s1	Eukaryotic translation initiation factor 2 subunit 1	1975270	2001290	2479960	3081470	4422520	1677000	12507000	22933800	9632430
Q6ZWY8	Q6ZWY8	TYB10_MOUSE	Tmsb10	Thymosin beta-10							65049.6	6670180	5640780
Q6ZWZ2	Q8CFI2;Q6ZWZ2	UB2R2_MOUSE	Ube2r2	Ubiquitin-conjugating enzyme E2 R2	814797	632623	823415	600211	726069	754903	3422640
Q70E20	Q70E20;Q70E20-2	SNED1_MOUSE	Sned1	Sushi, nidogen and EGF-like domain-containing protein 1	359638	574181	236949	355148	327301	441148
Q71KU9	Q71KU9	FGL1_MOUSE	Fgl1	Fibrinogen-like protein 1	59771				132746
Q71LX4	Q71LX4	TLN2_MOUSE	Tln2	Talin-2			571561				190548
Q76LS9;Q76LS9-2;Q76LS9-3	Q76LS9;Q76LS9-2;Q76LS9-3	MINY1_MOUSE	Mindy1	Ubiquitin carboxyl-terminal hydrolase MINDY-1					224689	38335.9
Q76MZ3	Q76MZ3	2AAA_MOUSE	Ppp2r1a	Serine/threonine-protein phosphatase 2A 65 kDa regulatory subunit A alpha isoform	1803840	1097510	1389200	1072880	1459280	870683	8518020	16169400	13271200
Q78JE5	Q78JE5	FBX22_MOUSE	Fbxo22	F-box only protein 22	168525			42171.5	116440
Q78JW9	Q78JW9	UBFD1_MOUSE	Ubfd1	Ubiquitin domain-containing protein UBFD1							4522720	4620880	5605360
Q78PY7	Q78PY7	SND1_MOUSE	Snd1	Staphylococcal nuclease domain-containing protein 1	376187	1437650	538091	1262030	2516180	510508	5815560		5376240
Q78ZA7	Q78ZA7	NP1L4_MOUSE	Nap1l4	Nucleosome assembly protein 1-like 4	515175	354831	388381	571457	1113060				1508700
Q7JJ13;Q7JJ13-2	Q7JJ13;Q7JJ13-2	BRD2_MOUSE	Brd2	Bromodomain-containing protein 2							1340780
Q7M6Y3;Q7M6Y3-2;Q7M6Y3-3;Q7M6Y3-4;Q7M6Y3-5;Q7M6Y3-6	Q7M6Y3;Q7M6Y3-2;Q7M6Y3-3;Q7M6Y3-4;Q7M6Y3-5;Q7M6Y3-6	PICAL_MOUSE	Picalm	Phosphatidylinositol-binding clathrin assembly protein					55850.5		1055110
Q7TMB8	Q7TMB8;Q7TMB8-2	CYFP1_MOUSE	Cyfip1	Cytoplasmic FMR1-interacting protein 1	601463	831929	492228	622961	1305300
Q7TMK9;Q7TMK9-2	Q7TMK9;Q7TMK9-2	HNRPQ_MOUSE	Syncrip	Heterogeneous nuclear ribonucleoprotein Q	375862	560974		388781	1732200		12956700	7197340	16979500
Q7TMM9	Q7TMM9;Q9CWF2	TBB2A_MOUSE	Tubb2a	Tubulin beta-2A chain	20704100	8340220	9644180	13099000	8055810	6363580	8998460		11269700
Q7TMQ7	Q7TMQ7	WDR91_MOUSE	Wdr91	WD repeat-containing protein 91	300630	210703	257157	141151	175611	194929
Q7TMR0	Q7TMR0;Q7TMR0-2	PCP_MOUSE	Prcp	Lysosomal Pro-X carboxypeptidase	82181		96214.6	252749
Q7TMS5	Q7TMS5	ABCG2_MOUSE	Abcg2	Broad substrate specificity ATP-binding cassette transporter ABCG2	474517		408535	711083	54890.6
Q7TMY7	Q7TMY7	IPO8_MOUSE	Ipo8	Importin-8	180405				67185.6
Q7TMY8	Q7TMY8;Q7TMY8-2;Q7TMY8-3;Q7TMY8-4	HUWE1_MOUSE	Huwe1	E3 ubiquitin-protein ligase HUWE1	4003470	3492670	3103170	2394710	3423430	2605200	4917630	7630060	6204270
Q7TNC4;Q7TNC4-2;Q7TNC4-3;Q7TNC4-4	Q7TNC4;Q9CYI4;Q7TNC4-2;Q7TNC4-3;Q7TNC4-4;Q9CYI4-2	LC7L2_MOUSE	Luc7l2	Putative RNA-binding protein Luc7-like 2	552302	539041		227063	379286	304149	7361280	7628290	9192090
Q7TNG5;Q7TNG5-2;Q7TNG5-3	Q7TNG5;Q7TNG5-2;Q7TNG5-3	EMAL2_MOUSE	Eml2	Echinoderm microtubule-associated protein-like 2
Q7TNP2	Q7TNP2	2AAB_MOUSE	Ppp2r1b	Serine/threonine-protein phosphatase 2A 65 kDa regulatory subunit A beta isoform							950466		1465760
Q7TNV0	Q7TNV0	DEK_MOUSE	Dek	Protein DEK	371807	308380	477498	313929	536254		1723540
Q7TPC1	Q7TPC1	CDSN_MOUSE	Cdsn	Corneodesmosin	299802			283612	275666	174500
Q7TPD0;Q7TPD0-2	Q7TPD0;Q7TPD0-2	INT3_MOUSE	Ints3	Integrator complex subunit 3		107161			175589
Q7TPR4	Q7TPR4	ACTN1_MOUSE	Actn1	Alpha-actinin-1	2919320	3457740	1672420	2776310	2731910	1682770	23829900	23088400	38568700
Q7TPV2;Q7TPV2-2	Q7TPV2;Q7TPV2-2	DZIP3_MOUSE	Dzip3	E3 ubiquitin-protein ligase DZIP3	140292			207604				2593860
Q7TPV4	Q7TPV4	MBB1A_MOUSE	Mybbp1a	Myb-binding protein 1A	2058300	2541280	1633620	1607440	3644780	1412360
Q7TPW1	Q7TPW1	NEXN_MOUSE	Nexn	Nexilin					16255.8		1888260	1795270	1538670
Q7TPZ8	Q7TPZ8	CBPA1_MOUSE	Cpa1	Carboxypeptidase A1
Q7TQ48-1	Q7TQ48-1	SRCA_MOUSE	Srl	Isoform 2 of Sarcalumenin	5178020	3702880	5327400	3634680	2674020	4001160
Q7TQ62	Q7TQ62	PODN_MOUSE	Podn	Podocan	553032	587370	599434	701949	977851	445741
Q7TQH0;Q7TQH0-2;Q7TQH0-3	Q7TQH0;Q7TQH0-2;Q7TQH0-3	ATX2L_MOUSE	Atxn2l	Ataxin-2-like protein	763646	423431	1243960	399948	538695	404514	11648600	15950600	5623480
Q7TQI3	Q7TQI3	OTUB1_MOUSE	Otub1	Ubiquitin thioesterase OTUB1	573580	346945	548262	1045810	1286140		5709960		8027470
Q7TQN3	Q7TQN3	WFKN2_MOUSE	Wfikkn2	WAP, Kazal, immunoglobulin, Kunitz and NTR domain-containing protein 2	253356			146482
Q7TSG2	Q7TSG2	CTDP1_MOUSE	Ctdp1	RNA polymerase II subunit A C-terminal domain phosphatase	220314	204425	84958.8	111865	396851	91402.5
Q7TSG5;Q7TSG5-2	Q7TSG5;Q7TSG5-2	SH321_MOUSE	Sh3d21	SH3 domain-containing protein 21
Q7TSI3	Q7TSI3	PP6R1_MOUSE	Ppp6r1	Serine/threonine-protein phosphatase 6 regulatory subunit 1	896840	624113	516162	497146	606214	492551
Q7TSK3;Q7TSK3-2	Q7TSK3;Q7TSK3-2	PCDH8_MOUSE	Pcdh8	Protocadherin-8	355935		257873	1258650
Q7TSK7	Q7TSK7	ATL2_MOUSE	Adamtsl2	ADAMTS-like protein 2	5597590	3628190	5422610	6955680	4161520	3873090
Q7TSS2	Q7TSS2;Q8K2Z8;Q7TSS2-2;Q8K2Z8-2	UB2Q1_MOUSE	Ube2q1	Ubiquitin-conjugating enzyme E2 Q1
Q7TSV4	Q7TSV4	PGM2_MOUSE	Pgm2	Phosphopentomutase
Q7TT36	Q7TT36	AGRA3_MOUSE	Adgra3	Adhesion G protein-coupled receptor A3	63816.2		7666.32	95248.5	20726.1
Q7TT37	Q7TT37	ELP1_MOUSE	Elp1	Elongator complex protein 1	1123390	1691480	359261	711965	1745080	1425570
Q7TT45	Q99K70;Q7TT45	RRAGD_MOUSE	Rragd	Ras-related GTP-binding protein D	82537.4	92814.2		73651.9	135684
Q80SU7	Q80SU7	GVIN1_MOUSE	Gvin1	Interferon-induced very large GTPase 1		396366			361636	132217
Q80SW1	Q80SW1	SAHH2_MOUSE	Ahcyl1	S-adenosylhomocysteine hydrolase-like protein 1	23430700			16348900	37557200				10419400
Q80SZ7	Q80SZ7	GBG5_MOUSE	Gng5	Guanine nucleotide-binding protein G(I)/G(S)/G(O) subunit gamma-5	70182.9						2243120
Q80T14	Q80T14	FRAS1_MOUSE	Fras1	Extracellular matrix organizing protein FRAS1	828605	471791	279822	901911	824486	361927
Q80T21	Q80T21	ATL4_MOUSE	Adamtsl4	ADAMTS-like protein 4					241779
Q80TB8	Q80TB8	VAT1L_MOUSE	Vat1l	Synaptic vesicle membrane protein VAT-1 homolog-like							2051700		3205330
Q80TE7	Q80TE7	LRRC7_MOUSE	Lrrc7	Leucine-rich repeat-containing protein 7	3335100	5428110	5268830	2235620	1756960	5401050
Q80TL1	Q80TL1	ADCY2_MOUSE	Adcy2	Adenylate cyclase type 2	1716830	387810		2059030	1227680	1459090
Q80TM9;Q80TM9-2;Q80TM9-3	Q80TM9;Q80TM9-2;Q80TM9-3	NISCH_MOUSE	Nisch	Nischarin	32949.4
Q80TP3	Q80TP3	UBR5_MOUSE	Ubr5	E3 ubiquitin-protein ligase UBR5					167130
Q80TY0;Q80TY0-2;Q80TY0-3;Q80TY0-4	Q80TY0;Q80TY0-2;Q80TY0-3;Q80TY0-4;Q80TY0-5	FNBP1_MOUSE	Fnbp1	Formin-binding protein 1	72553.3			64229.9	126574
Q80U19	Q80U19	DAAM2_MOUSE	Daam2	Disheveled-associated activator of morphogenesis 2									255829
Q80U35;Q80U35-2	Q80U35;Q80U35-2	ARHGH_MOUSE	Arhgef17	Rho guanine nucleotide exchange factor 17
Q80U56	Q80U56	AVL9_MOUSE	Avl9	Late secretory pathway protein AVL9 homolog
Q80U72;Q80U72-2;Q80U72-3;Q80U72-4	Q80U72;Q80U72-2;Q80U72-3;Q80U72-4	SCRIB_MOUSE	Scrib	Protein scribble homolog	31675.3	53875.8			99471.2		3268260	7188020	5423580
Q80U78;Q80U78-2;Q80U78-3	Q80U58;Q80U78;Q80U78-2;Q80U78-3;Q80U58-2;Q80U58-3	PUM1_MOUSE	Pum1	Pumilio homolog 1					265479
Q80UG5;Q80UG5-3	Q80UG5;Q80UG5-2;Q80UG5-3	SEPT9_MOUSE	Septin9	Septin-9	419512	1031460	416073	871125	1283020	386951	3735680	12747100	4957920
Q80UJ7	Q80UJ7	RB3GP_MOUSE	Rab3gap1	Rab3 GTPase-activating protein catalytic subunit					175907
Q80UM3	Q80UM3	NAA15_MOUSE	Naa15	N-alpha-acetyltransferase 15, NatA auxiliary subunit	1022450	914354	471480	796908	2723880	459553
Q80UU1	Q80UU1	ANKZ1_MOUSE	Ankzf1	tRNA endonuclease ANKZF1							7519780		5977000
Q80UU9	Q80UU9	PGRC2_MOUSE	Pgrmc2	Membrane-associated progesterone receptor component 2									3505760
Q80UY2;Q80UY2-2	Q80UY2;Q80UY2-2	KCMF1_MOUSE	Kcmf1	E3 ubiquitin-protein ligase KCMF1	520988	420931	365310	237320	368572
Q80V53	Q80V53	CHSTE_MOUSE	Chst14	Carbohydrate sulfotransferase 14	288708
Q80VJ2	Q80VJ2	SRA1_MOUSE	Sra1	Steroid receptor RNA activator 1							5234540		8650900
Q80W00;Q80W00-2	Q80W00;Q80W00-2	PP1RA_MOUSE	Ppp1r10	Serine/threonine-protein phosphatase 1 regulatory subunit 10									1509800
Q80W47	Q80W47	WIPI2_MOUSE	Wipi2	WD repeat domain phosphoinositide-interacting protein 2	642718	957277	717112	720019	725086	454986
Q80W65	Q80W65	PCSK9_MOUSE	Pcsk9	Proprotein convertase subtilisin/kexin type 9	555901	1345400	527811	986930	702915	352779
Q80W93	Q80W93;Q80W93-2;Q80W93-3	HYDIN_MOUSE	Hydin	Hydrocephalus-inducing protein	3436480		3730760	2029940	4840710	4857690
Q80WJ7	Q80WJ7	LYRIC_MOUSE	Mtdh	Protein LYRIC
Q80WQ2	Q80WQ2	VAC14_MOUSE	Vac14	Protein VAC14 homolog	296920	368619		190186	459063	174768	5566250
Q80WT5;Q80WT5-2	Q80WT5;Q80WT5-2	AFTIN_MOUSE	Aftph	Aftiphilin	183843	178287			89617.2
Q80X19;Q80X19-2	Q80X19;Q80X19-2	COEA1_MOUSE	Col14a1	Collagen alpha-1(XIV) chain	4795300	5780810	5368020	4324840	6669350	4871410
Q80X50;Q80X50-2;Q80X50-4;Q80X50-5	Q80X50;Q80X50-2;Q80X50-3;Q80X50-4;Q80X50-5	UBP2L_MOUSE	Ubap2l	Ubiquitin-associated protein 2-like	68891.3				6088.31		1596060		2733160
Q80X73	Q80X73	PELO_MOUSE	Pelo	Protein pelota homolog	89205.3	66359.2	48817.1		57453.8	67271.3	100647
Q80X76	Q80X76	SPA3F_MOUSE	Serpina3f	Serine protease inhibitor A3F	14758600	1704310	9875130	6737050	276941	2520120	35773200
Q80X82	Q80X82	SYMPK_MOUSE	Sympk	Symplekin
Q80X90	Q80X90	FLNB_MOUSE	Flnb	Filamin-B	1647600	5983630	2602660	4288460	6677890	2281830	16431900	14973100	24243600
Q80XC2	Q80XC2	TRM61_MOUSE	Trmt61a	tRNA (adenine(58)-N(1))-methyltransferase catalytic subunit TRMT61A
Q80XI3;Q80XI3-2;Q80XI3-3;Q80XI3-4	Q80XI3;Q80XI3-2;Q80XI3-3;Q80XI3-4	IF4G3_MOUSE	Eif4g3	Eukaryotic translation initiation factor 4 gamma 3	67809.7	58874.8			19221.2
Q80XI4	Q80XI4	PI42B_MOUSE	Pip4k2b	Phosphatidylinositol 5-phosphate 4-kinase type-2 beta	286787	184278	286183	63823.3	232758		723894
Q80XU3	Q80XU3	NUCKS_MOUSE	Nucks1	Nuclear ubiquitous casein and cyclin-dependent kinase substrate 1	8369560	4534060	4028170	4887810	3457470	4452790	22887800	20120600	22763600
Q80Y14	Q80Y14	GLRX5_MOUSE	Glrx5	Glutaredoxin-related protein 5, mitochondrial							1991880
Q80Y55	Q80Y55	BSDC1_MOUSE	Bsdc1	BSD domain-containing protein 1	434239	413004	412092	362907	476969	506242	2595920	7813390	4337690
Q80Y81;Q80Y81-2	Q80Y81;Q80Y81-2	RNZ2_MOUSE	Elac2	Zinc phosphodiesterase ELAC protein 2		23612.7		14687.7	192044
Q80Y98;Q80Y98-2	Q80Y98;Q80Y98-2;Q80Y98-3	DDHD2_MOUSE	Ddhd2	Phospholipase DDHD2	476520				38895.4
Q80YC5	Q80YC5	FA12_MOUSE	F12	Coagulation factor XII				168803			3086660		4297230
Q80YF6;Q80YF6-2	Q80YF6;Q80YF6-2	UPK3B_MOUSE	Upk3b	Uroplakin-3b	205870		102221	100745
Q80YX1	Q80YX1;Q80YX1-2;Q80YX1-3;Q80YX1-4;Q80YX1-5	TENA_MOUSE	Tnc	Tenascin	14409300	9850440	26014100	16343600	14760800	12300400	5283900
Q80YX1-2	Q80YX1-2	TENA_MOUSE	Tnc	Isoform 2 of Tenascin
Q80ZA4	Q80ZA4;Q80ZA4-2	PKHL1_MOUSE	Pkhd1l1	Fibrocystin-L	661288	1166170	767830	770025	636100	883284
Q80ZK9	Q80ZK9	WDTC1_MOUSE	Wdtc1	WD and tetratricopeptide repeats protein 1					65206.5
Q810A7;Q810A7-2	Q810A7;Q810A7-2	DDX42_MOUSE	Ddx42	ATP-dependent RNA helicase DDX42	662328	481536	241396	634214	1300050	193554
Q810B6	Q810B6	ANFY1_MOUSE	Ankfy1	Rabankyrin-5	658888		303769	279442	509345
Q810D6	Q810D6	GRWD1_MOUSE	Grwd1	Glutamate-rich WD repeat-containing protein 1	160430			92514.3	767827
Q810M1	Q810M1	CF299_MOUSE	Cfap299	Cilia- and flagella-associated protein 299	231246			28461.6	58673.5
Q810U4;Q810U4-2;Q810U4-3	Q810U4;Q810U4-2;Q810U4-3	NRCAM_MOUSE	Nrcam	Neuronal cell adhesion molecule				146398
Q810U5;Q810U5-3	Q810U5;Q810U5-3	CCD50_MOUSE	Ccdc50	Coiled-coil domain-containing protein 50							4873390	4172580	4026850
Q811B1	Q811B1	XYLT1_MOUSE	Xylt1	Xylosyltransferase 1	582458	1374830	1162950	1983710	1855700	1059830		3496430
Q811D0;Q811D0-2;Q811D0-3	Q811D0;Q811D0-2;Q811D0-3	DLG1_MOUSE	Dlg1	Disks large homolog 1						5803580	7638900		780645
Q8BFQ4	Q8BFQ4	WDR82_MOUSE	Wdr82	WD repeat-containing protein 82					508061
Q8BFR4	Q8BFR4	GNS_MOUSE	Gns	N-acetylglucosamine-6-sulfatase
Q8BFR5;Q8BFR5-2	Q8BFR5;Q8BFR5-2	EFTU_MOUSE	Tufm	Elongation factor Tu, mitochondrial	4461290	1530070	1616430	1726210	1070930	1641730	3561980	54446700	17461900
Q8BFU3;Q8BFU3-3;Q8BFU3-4	Q8BFU3;Q8BFU3-3;Q8BFU3-4	RN214_MOUSE	Rnf214	RING finger protein 214							1065980
Q8BFW4;Q8BFW4-2	Q8BFW4;Q8BFW4-2	TRI65_MOUSE	Trim65	E3 ubiquitin-protein ligase TRIM65					313160
Q8BFW7	Q8BFW7;Q8BFW7-2;Q8BFW7-3;Q8BFW7-5	LPP_MOUSE	Lpp	Lipoma-preferred partner homolog	157417				228403
Q8BFY6	Q8BFY6	PEF1_MOUSE	Pef1	Peflin		96242			116405
Q8BFY9;Q8BFY9-2	Q8BFY9;Q8BFY9-2	TNPO1_MOUSE	Tnpo1	Transportin-1	2140420	1331940	2299210	2993470	3806120	1997860	6383890	4831250	8522600
Q8BFZ3	Q8BFZ3	ACTBL_MOUSE	Actbl2	Beta-actin-like protein 2			13828100			4260740
Q8BG05	Q8BG05;Q8BG05-2	ROA3_MOUSE	Hnrnpa3	Heterogeneous nuclear ribonucleoprotein A3	2906280	1653900	2500310	1765880	5226740	6201440	3504200	5283130	3849870
Q8BG07;Q8BG07-2	Q8BG07;Q8BG07-2	PLD4_MOUSE	Pld4	5'-3' exonuclease PLD4	822852		220761
Q8BG15;Q8BG15-2;Q8BG15-6	Q8BG15;Q8BG15-2;Q8BG15-6	CTSL2_MOUSE	Ctdspl2	CTD small phosphatase-like protein 2
Q8BG32	Q8BG32	PSD11_MOUSE	Psmd11	26S proteasome non-ATPase regulatory subunit 11	1597760	1127790	1305160	1078620	2412790	558916
Q8BG81	Q8BG81	PDIP3_MOUSE	Poldip3	Polymerase delta-interacting protein 3
Q8BGC0	Q8BGC0	HTSF1_MOUSE	Htatsf1	17S U2 SnRNP complex component HTATSF1	127680	293343		89030.7	604332	52091.2
Q8BGD9	Q8BGD9	IF4B_MOUSE	Eif4b	Eukaryotic translation initiation factor 4B	5665470	4964870	3669050	3366660	1751340	6187080	57387500	105521000	80676300
Q8BGQ7	Q8BGQ7	SYAC_MOUSE	Aars1	Alanine--tRNA ligase, cytoplasmic	776380	2944980	1217740	1683880	3005410	1019260	3397360	8257980	8827990
Q8BGS0;Q8BGS0-2	Q8BGS0;Q8BGS0-2	MAK16_MOUSE	Mak16	Protein MAK16 homolog
Q8BGT7	Q8BGT7	SPF30_MOUSE	Smndc1	Survival of motor neuron-related-splicing factor 30							1828250	4105100	2339470
Q8BGW1;Q8BGW1-2;Q8BGW1-3	Q8BGW1;Q8BGW1-2;Q8BGW1-3	FTO_MOUSE	Fto	Alpha-ketoglutarate-dependent dioxygenase FTO	118771						339337
Q8BGZ4	Q8BGZ4	CDC23_MOUSE	Cdc23	Cell division cycle protein 23 homolog	153858			35578.1	220919
Q8BGZ7	Q8BGZ7	K2C75_MOUSE	Krt75	Keratin, type II cytoskeletal 75		195117			155202	1114730	2029080
Q8BH34	Q8BH34	SEM3D_MOUSE	Sema3d	Semaphorin-3D				567286	523845
Q8BH35	Q8BH35;Q8BH35-2	CO8B_MOUSE	C8b	Complement component C8 beta chain	976043	567556	1637480	1007530	1100190	1006740	15464800
Q8BH43	Q8BH43	WASF2_MOUSE	Wasf2	Actin-binding protein WASF2	138963				365210
Q8BH50;Q8BH50-2	Q8BH50;Q8BH50-2	ARK2N_MOUSE	Ark2n	Protein ARK2N							28337.3
Q8BH58	Q8BH58	TIPRL_MOUSE	Tiprl	TIP41-like protein					87350.3
Q8BH61	Q8BH61	F13A_MOUSE	F13a1	Coagulation factor XIII A chain	10423900	19204700	19345200	14030300	18633100	13236300	6534690	77770100	6606540
Q8BH69	Q8BH69	SPS1_MOUSE	Sephs1	Selenide, water dikinase 1
Q8BH95	Q8BH95	ECHM_MOUSE	Echs1	Enoyl-CoA hydratase, mitochondrial							4491520	7085300	7887920
Q8BH97	Q8BH97	RCN3_MOUSE	Rcn3	Reticulocalbin-3	412804	692097	543906	297425	367970	707745	10661500
Q8BHB4	Q8BHB4	WDR3_MOUSE	Wdr3	WD repeat-containing protein 3
Q8BHC0	Q8BHC0	LYVE1_MOUSE	Lyve1	Lymphatic vessel endothelial hyaluronic acid receptor 1	18981300	4797270	17115000	5181260	4513070	8199580
Q8BHC9	Q8BHC9	FUT11_MOUSE	Fut11	Alpha-(1,3)-fucosyltransferase 11	202270	575003	150120	108376	309244	310849
Q8BHE4	Q8BHE4	TM108_MOUSE	Tmem108	Transmembrane protein 108	282624					214101
Q8BHG1	Q8BHG1	NRDC_MOUSE	Nrdc	Nardilysin	4512460	3417390	4132730	4925110	5799740	2135860
Q8BHL8	Q8BHL8	PSMF1_MOUSE	Psmf1	Proteasome inhibitor PI31 subunit				56206.2
Q8BHN0;Q8BHN0-2	Q8BHN0;Q8BHN0-2	PPM1L_MOUSE	Ppm1l	Protein phosphatase 1L	428089		237447	534327	1209750
Q8BHN3-2	Q8BHN3;Q8BHN3-2	GANAB_MOUSE	Ganab	Isoform 2 of Neutral alpha-glucosidase AB	6710460	9674490	9362740	6210830	4797310	5085240	6540210	23830100	9859030
Q8BHY2	Q8BHY2	NOC4L_MOUSE	Noc4l	Nucleolar complex protein 4 homolog					193444
Q8BI06	Q8BI06;Q8BI06-2	CEMIP_MOUSE	Cemip	Cell migration-inducing and hyaluronan-binding protein
Q8BI72	Q8BI72	CARF_MOUSE	Cdkn2aip	CDKN2A-interacting protein
Q8BI84;Q8BI84-2	Q8BI84;Q8BI84-2	TGO1_MOUSE	Mia3	Transport and Golgi organization protein 1 homolog	875721	1485090	1416530	1179320	1394990	1187840
Q8BIQ5	Q8BIQ5;Q8C7E9;Q8BIQ5-2	CSTF2_MOUSE	Cstf2	Cleavage stimulation factor subunit 2			146898		407034	31439.4	9873320	6495050	14273700
Q8BIS8	Q8BIS8;Q8BIS8-2	CC126_MOUSE	Ccdc126	Coiled-coil domain-containing protein 126
Q8BIW1	Q8BIW1	PRUN1_MOUSE	Prune1	Exopolyphosphatase PRUNE1	249481		52444.7		177263
Q8BJ66	Q8BJ66	KAZD1_MOUSE	Kazald1	Kazal-type serine protease inhibitor domain-containing protein 1	2966520		3330180	9776740	2797790	4149590
Q8BJ71	Q8BJ71;Q8BJ71-2	NUP93_MOUSE	Nup93	Nuclear pore complex protein Nup93		149517	554209	178686	349100	32820.5
Q8BJD1	Q8BJD1	ITIH5_MOUSE	Itih5	Inter-alpha-trypsin inhibitor heavy chain H5	982962	2002320	1506090	2429660	1212360	1827340
Q8BJF9	Q8BJF9	CHM2B_MOUSE	Chmp2b	Charged multivesicular body protein 2b							14639400	25723100	17800100
Q8BJU0;Q8BJU0-2	Q8BJU0;Q8BJU0-2	SGTA_MOUSE	Sgta	Small glutamine-rich tetratricopeptide repeat-containing protein alpha	411185	304954			547045		5487090	1358420	3375610
Q8BJW5;Q8BJW5-2	Q8BJW5;Q8BJW5-2	NOL11_MOUSE	Nol11	Nucleolar protein 11	39508				352030
Q8BJW6;Q8BJW6-2	Q8BJW6;Q8BJW6-2	EIF2A_MOUSE	Eif2a	Eukaryotic translation initiation factor 2A					195275
Q8BJY1	Q8BJY1	PSMD5_MOUSE	Psmd5	26S proteasome non-ATPase regulatory subunit 5	1931520	818959	1773190	1299960	833570	537801	633529
[truncated: 1,253 more rows]

## Sheet: Table S2. Tumour
Protein.Group	Protein.Ids	Protein.Names	Genes	First.Protein.Description	GFP_1	GFP_2	GFP_3	PKR_1	PKR_2	PKR_3
A0A0B4J1G0	A0A0B4J1G0	FCG3A_MOUSE	Fcgr4	Low affinity immunoglobulin gamma Fc region receptor III-A	3324930	2138420	1882180	1725690	2867990
A0A0G2JDV3	A0A0G2JDV3;A4UUI3;A4UUI3-2	GBP6_MOUSE	Gbp6	Guanylate-binding protein 6	3396910	2537990	3339990	3113270	3040450	2692260
A0A140LIF8	A0A140LIF8	IRGM2_MOUSE	Irgm2	Immunity-related GTPase family M protein 2
A0A5F8MPU3	A0A5F8MPU3	CTSRT_MOUSE	C2cd6	Cation channel sperm-associated targeting subunit tau				6619520	3587490
A0A7N9VSG0	A0A7N9VSG0	AFG2B_MOUSE	Afg2b	ATPase family gene 2 protein homolog B
A1L314	A1L314	MPEG1_MOUSE	Mpeg1	Macrophage-expressed gene 1 protein		4855320	4692580	4019030	2195130
A1L3P4	A1L3P4	SL9A6_MOUSE	Slc9a6	Sodium/hydrogen exchanger 6					1019030
A2A432	A2A432;Q3TCH7;A2A432-2	CUL4B_MOUSE	Cul4b	Cullin-4B	6116960	6046920	6265030	6096950	4470070	4715500
A2A4P0	A2A4P0	DHX8_MOUSE	Dhx8	ATP-dependent RNA helicase DHX8	333249	137607		425784	295414	217753
A2A5R2	A2A5R2;G3X9K3	BIG2_MOUSE	Arfgef2	Brefeldin A-inhibited guanine nucleotide-exchange protein 2	388096	580944	746666	605565	731775	913520
A2A690;A2A690-2	A2A690;A2A690-2	TANC2_MOUSE	Tanc2	Protein TANC2						7985450
A2A6T1	A2A6T1	CDR2L_MOUSE	Cdr2l	Cerebellar degeneration-related protein 2-like	1757580	1270430	1310370		1572650
A2A761	A2A761	ZFP69_MOUSE	Zfp69	Zinc finger protein 69	6128240	4617330	7292880	6277760	5360890	3254390
A2A7S8-2	A2A7S8;A2A7S8-2;A2A7S8-3;A2A7S8-4	NHSL3_MOUSE	Nhsl3	Isoform 2 of NHS-like protein 3	1530290	1591440	1267620	1501340	1227470
A2A863;A2A863-2;A2A863-3	A2A863;A2A863-2;A2A863-3	ITB4_MOUSE	Itgb4	Integrin beta-4	1764810	2605390	1644200	2449460	2372240
A2A8L5	A2A8L5;Q64487;Q64487-1;Q64487-10;Q64487-11;Q64487-12;Q64487-5;Q64487-6;Q64487-7;Q64487-8;Q64487-9	PTPRF_MOUSE	Ptprf	Receptor-type tyrosine-protein phosphatase F	187772	201809		217355		65658.1
A2A8U2;A2A8U2-2;A2A8U2-3	A2A8U2;A2A8U2-2;A2A8U2-3	TM201_MOUSE	Tmem201	Transmembrane protein 201	624515	491107	734147	872223	642450
A2A8Z1	A2A8Z1;A2A8Z1-2	OSBL9_MOUSE	Osbpl9	Oxysterol-binding protein-related protein 9	3623670	3042170	1146940	2672340	2534070	1221350
A2A9C3;A2A9C3-2	A2A9C3;A2A9C3-2	SZT2_MOUSE	Szt2	KICSTOR complex protein SZT2
A2AAY5	A2AAY5	SPD2B_MOUSE	Sh3pxd2b	SH3 and PX domain-containing protein 2B	3469580	2914210	3074380	3226500	3130500	2853990
A2AB59	A2AB59;A2AB59-2	RHG27_MOUSE	Arhgap27	Rho GTPase-activating protein 27				200091	797112
A2ABV5	A2ABV5	MED14_MOUSE	Med14	Mediator of RNA polymerase II transcription subunit 14	291254	329653	288600	329819	220842	221908
A2ADY9	A2ADY9	DDI2_MOUSE	Ddi2	Protein DDI1 homolog 2	1855140	1706100		1877280	2427640	7523990
A2AF47	A2AF47	DOC11_MOUSE	Dock11	Dedicator of cytokinesis protein 11	1358650	1307600	1410440	1428050	875802
A2AGH6;A2AGH6-2	A2AGH6;A2AGH6-2	MED12_MOUSE	Med12	Mediator of RNA polymerase II transcription subunit 12	299672	275822	275660	267458	302443	209887
A2AGT5;A2AGT5-3	A2AGT5;A2AGT5-2;A2AGT5-3	CKAP5_MOUSE	Ckap5	Cytoskeleton-associated protein 5	3560130	2945420	3901570	3079920	3100110	2724490
A2AIV2	A2AIV2	VIR_MOUSE	Virma	Protein virilizer homolog	1382620			653506	1273450
A2AJ15	A2AJ15	MA1B1_MOUSE	Man1b1	Endoplasmic reticulum mannosyl-oligosaccharide 1,2-alpha-mannosidase	324446			412662
A2AJ76	A2AJ76	HMCN2_MOUSE	Hmcn2	Hemicentin-2	1832460	1882940	3517680	1701200	2572010
A2AJI0;A2AJI0-2	A2AJI0;A2AJI0-2	MA7D1_MOUSE	Map7d1	MAP7 domain-containing protein 1	1699890		1451050	1291840	416871
A2AJL3;A2AJL3-2	A2AJL3;A2AJL3-2	FGGY_MOUSE	Fggy	FGGY carbohydrate kinase domain-containing protein				107851	66677.6
A2AJN7	A2AJN7	S4A11_MOUSE	Slc4a11	Solute carrier family 4 member 11
A2AJT4	A2AJT4	PNISR_MOUSE	Pnisr	Arginine/serine-rich protein PNISR					1054550
A2AKG8	A2AKG8;A2AKG8-3	FOCAD_MOUSE	Focad	Focadhesin				186673	363634
A2AKQ0;A2AKQ0-2	A2AKQ0;A2AKQ0-2	S35D1_MOUSE	Slc35d1	Nucleotide sugar transporter SLC35D1				1140350		1895940
A2ALS5-4	A2ALS5-4	RPGP1_MOUSE	Rap1gap	Isoform 4 of Rap1 GTPase-activating protein 1		1662010		2458540	1982570	4410670
A2ALU4	A2ALU4	SHRM2_MOUSE	Shroom2	Protein Shroom2		523925		362332	413141
A2ALW5;A2ALW5-2	A2ALW5;A2ALW5-2	DJC25_MOUSE	Dnajc25	DnaJ homolog subfamily C member 25
A2AN08;A2AN08-3;A2AN08-5	A2AN08;A2AN08-2;A2AN08-3;A2AN08-5	UBR4_MOUSE	Ubr4	E3 ubiquitin-protein ligase UBR4	4124420	3756940	3478650	4310410	4289690	4113480
A2APY7	A2APY7	NDUF5_MOUSE	Ndufaf5	Arginine-hydroxylase NDUFAF5, mitochondrial
A2AQ19	A2AQ19	RTF1_MOUSE	Rtf1	RNA polymerase-associated protein RTF1 homolog	833648	698693		847192	734757	533560
A2AQ25	A2AQ25;A2AQ25-2;A2AQ25-3;A2AQ25-4;A2AQ25-5;A2AQ25-6;A2AQ25-9	SKT_MOUSE	Skt	Sickle tail protein	1723120	1746990	1402220	1518460	2360720	2246090
A2AR02	A2AR02	PPIG_MOUSE	Ppig	Peptidyl-prolyl cis-trans isomerase G	2094240	1265170		2489160	2663790
A2ASQ1-2;A2ASQ1-3	A2ASQ1;A2ASQ1-2;A2ASQ1-3	AGRIN_MOUSE	Agrn	Isoform 2 of Agrin	6545120	7003200	4331000	5350450	5523670	3533170
A2ASS6;A2ASS6-2	A2ASS6;A2ASS6-2	TITIN_MOUSE	Ttn	Titin		97623.4	1731260	674387	759681	3115400
A2AT37	A2AT37	RENT2_MOUSE	Upf2	Regulator of nonsense transcripts 2	775407	679071	872826	778516	666861	797184
A2AUU0-5	A2AUU0-5	METL8_MOUSE	Mettl8	Isoform 5 of tRNA N(3)-methylcytidine methyltransferase METTL8, mitochondrial	467753	813578		417935	563722	771879
A2AVZ9;A2AVZ9-2	A2AVZ9;A2AVZ9-2	S43A3_MOUSE	Slc43a3	Equilibrative nucleobase transporter 1				2424550	2738090	868862
A2AWA9	A2AWA9;A2AWA9-2	RBGP1_MOUSE	Rabgap1	Rab GTPase-activating protein 1	897702	317172	581235	602816	769712	104793
A2AWP8;A2AWP8-2;A2AWP8-3;A2AWP8-4	A2AWP8;A2AWP8-2;A2AWP8-3;A2AWP8-4;A2AWP8-5	ARGAL_MOUSE	Arhgef10l	Rho guanine nucleotide exchange factor 10-like protein	1060430	1088850	849924	956242	863260	1603580
A2AX52	A2AX52	CO6A4_MOUSE	Col6a4	Collagen alpha-4(VI) chain	1368730	3428480	22439300		5043870
A2BDX3	A2BDX3	MOCS3_MOUSE	Mocs3	Adenylyltransferase and sulfurtransferase MOCS3	873071
A2BE28;A2BE28-2	A2BE28;A2BE28-2	LAS1L_MOUSE	Las1l	Ribosomal biogenesis protein LAS1L	2453490	2208390	3355350	3264970	2679230	2296550
A2BH40;A2BH40-2;A2BH40-3;A2BH40-4	A2BH40;A2BH40-2;A2BH40-3;A2BH40-4	ARI1A_MOUSE	Arid1a	AT-rich interactive domain-containing protein 1A	482128			386180
A2RSJ4	A2RSJ4	BLT3B_MOUSE	Bltp3b	Bridge-like lipid transfer protein family member 3B
A2RSY6;A2RSY6-2	A2RSY6;A2RSY6-2	TRM1L_MOUSE	Trmt1l	TRMT1-like protein	875891			1626680
A2RT67	A2RT67	DEND3_MOUSE	Dennd3	DENN domain-containing protein 3	3146890	3161380	3220100	2288320		3259170
A2TJV2	A2TJV2	PALM3_MOUSE	Palm3	Paralemmin-3
A3KGB4	A3KGB4	TBC8B_MOUSE	Tbc1d8b	TBC1 domain family member 8B	693959	826779		565758	672012	1118760
A3KGS3	A3KGS3;A3KGS3-2	RGPA2_MOUSE	Ralgapa2	Ral GTPase-activating protein subunit alpha-2	5299730	5139310	4643610	1928610	3121220	1244540
A3KMP2	A3KMP2;A3KMP2-2	TTC38_MOUSE	Ttc38	Tetratricopeptide repeat protein 38	2843640	4509930	4528670	2393010	3692860	8013620
A6H584	A6H584	CO6A5_MOUSE	Col6a5	Collagen alpha-5(VI) chain	1380260	1940090	2222910	1218610	2643070	2422750
A6H5X4;A6H5X4-3	A6H5X4;A6H5X4-3	PHF11_MOUSE	Phf11	PHD finger protein 11
A6H5Y3	A6H5Y3	METH_MOUSE	Mtr	Methionine synthase	3217200	2856120	4967790	1478950	2949410	3443760
A6H5Z3	A6H5Z3;A6H5Z3-2	EXC6B_MOUSE	Exoc6b	Exocyst complex component 6B	1186540	1179930	1224490	1144050	1111840	1100280
A6H611	A6H611	MIPEP_MOUSE	Mipep	Mitochondrial intermediate peptidase	425441			1107380	1235270
A6H630	A6H630	ARMT1_MOUSE	Armt1	Damage-control phosphatase ARMT1				87150.5	168075
A6H6A9;A6H6A9-2	A6H6A9;A6H6A9-2	RBG1L_MOUSE	Rabgap1l	Rab GTPase-activating protein 1-like				858849
A6H6E2	A6H6E2	MMRN2_MOUSE	Mmrn2	Multimerin-2			571812	332285
A6H8H2;A6H8H2-2	A6H8H2;A6H8H2-2	DEN4C_MOUSE	Dennd4c	DENN domain-containing protein 4C	3204630	2832280	2116910	3672700	2415790	2068460
A6X919	A6X919;A6X919-2	D19L1_MOUSE	Dpy19l1	Protein C-mannosyl-transferase DPY19L1				483608
A6X935	A6X935;A6X935-2	ITIH4_MOUSE	Itih4	Inter alpha-trypsin inhibitor, heavy chain 4	8651080	6381890	11363300	7370600	6294810	9829150
A8C756	A8C756;A8C756-4	THADA_MOUSE	Thada	tRNA (32-2'-O)-methyltransferase regulator THADA	716937	558112	764054	598835	457267
A8Y5H7;A8Y5H7-2;A8Y5H7-3	A8Y5H7;A8Y5H7-2;A8Y5H7-3	S14L1_MOUSE	Sec14l1	SEC14-like protein 1	479054	581217		580415	234858
B1AR13	B1AR13	CISD3_MOUSE	Cisd3	CDGSH iron-sulfur domain-containing protein 3, mitochondrial	131659	194844	224616	175817	472618
B1ARD6	B1ARD6	SLFN9_MOUSE	Slfn9	Schlafen family member 9	1974730	2078500
B1AUE5	B1AUE5	PEX10_MOUSE	Pex10	Peroxisome biogenesis factor 10
B1AVZ0	B1AVZ0	UPP_MOUSE	Uprt	Uracil phosphoribosyltransferase homolog	1623210	1708300	1566430	1722060	1435680	1460290
B1AXP6;B1AXP6-2;B1AXP6-3;B1AXP6-4	B1AXP6;B1AXP6-2;B1AXP6-3;B1AXP6-4	TOM5_MOUSE	Tomm5	Mitochondrial import receptor subunit TOM5 homolog	5414730	5756290	7229400	6284690	4037740
B1AY13	B1AY13	UBP24_MOUSE	Usp24	Ubiquitin carboxyl-terminal hydrolase 24	1553580	2086940	1431390	1954250	1883310	1494530
B1AYL1	B1AYL1	SCN7A_MOUSE	Scn7a	Sodium channel protein type 7 subunit alpha	828623	1258280	733755	1163580	575224
B1AZA5	B1AZA5	TM245_MOUSE	Tmem245	Transmembrane protein 245	738549	873535	1143120	939589	1014990	1084680
B1AZI6	B1AZI6	THOC2_MOUSE	Thoc2	THO complex subunit 2	1339330	1320700	1432720	1320030	1461040	1891450
B1AZP2;B1AZP2-2;B1AZP2-3	B1AZP2;B1AZP2-2;B1AZP2-3	DLGP4_MOUSE	Dlgap4	Disks large-associated protein 4	2874800	3211420	3586460	4528530	2140440	3265670
B2RQC6	B2RQC6;B2RQC6-2	PYR1_MOUSE	Cad	Multifunctional protein CAD	6941440	6855750	6146520	5004570	5567380	11050600
B2RQE8	B2RQE8	RHG42_MOUSE	Arhgap42	Rho GTPase-activating protein 42		408630
B2RRD7	B2RRD7	BRPF1_MOUSE	Brpf1	Peregrin
B2RRE7	B2RRE7	OTUD4_MOUSE	Otud4	OTU domain-containing protein 4		1205770	1202110	975476	936360
B2RSH2	B2RSH2	GNAI1_MOUSE	Gnai1	Guanine nucleotide-binding protein G(i) subunit alpha-1	2045290	1918270	4251900	459453	6455840	4367040
B2RUP2;B2RUP2-2	B2RUP2;B2RUP2-2	UN13D_MOUSE	Unc13d	Protein unc-13 homolog D	1965070	2070700	2267890	1023710	954983
B2RUR8	B2RUR8	OTU7B_MOUSE	Otud7b	OTU domain-containing protein 7B
B2RX12;B2RX12-2;B2RX12-3	B2RX12;B2RX12-2;B2RX12-3	MRP3_MOUSE	Abcc3	ATP-binding cassette sub-family C member 3
B2RX14	B2RX14	TUT4_MOUSE	Tut4	Terminal uridylyltransferase 4	190812	132848	405036	177660	177775
B2RXC1	B2RXC1	TPC11_MOUSE	Trappc11	Trafficking protein particle complex subunit 11	952224	886496	1293290	845938	1239900	974132
B2RXR6	B2RXR6	ANR44_MOUSE	Ankrd44	Serine/threonine-protein phosphatase 6 regulatory ankyrin repeat subunit B	1217200	1321570	1185540	1235180	1020010
B2RXS4	B2RXS4	PLXB2_MOUSE	Plxnb2	Plexin-B2	4999630	4574900	4068780	4845790	4674160	3426500
B2RY04	B2RY04	DOCK5_MOUSE	Dock5	Dedicator of cytokinesis protein 5	1614500	1472510		2296160	1543790
B2RY56	B2RY56	RBM25_MOUSE	Rbm25	RNA-binding protein 25	5743540	4985150	4934960	5848890	6202180	5507780
B7ZMP1;B7ZMP1-2	B7ZMP1;B7ZMP1-2	XPP3_MOUSE	Xpnpep3	Xaa-Pro aminopeptidase 3				3312580	1985300
B8JK39	B8JK39	ITA9_MOUSE	Itga9	Integrin alpha-9
B8ZXI1	B8ZXI1	QTRT2_MOUSE	Qtrt2	Queuine tRNA-ribosyltransferase accessory subunit 2
B9EJ80	B9EJ80	PDZD8_MOUSE	Pdzd8	PDZ domain-containing protein 8	1299120	606616		817223	1306240	1260870
B9EJ86	B9EJ86	OSBL8_MOUSE	Osbpl8	Oxysterol-binding protein-related protein 8	2160040	2842700	3341500	3620700	3777650	3129520
B9EJR8	B9EJR8	DAAF5_MOUSE	Dnaaf5	Dynein axonemal assembly factor 5	1515400	1524770	1230660	1151200	1080680
B9EKI3	B9EKI3	TMF1_MOUSE	Tmf1	TATA element modulatory factor					199714
C0HKD8;C0HKD9	C0HKD8;C0HKD9	MFA1A_MOUSE;MFA1B_MOUSE	Mfap1a;Mfap1b	Microfibrillar-associated protein 1A	1404520	1151120	1240590	1448470	1450750	1369170
C0HKE1;C0HKE2;C0HKE3;C0HKE4;C0HKE5;C0HKE6;C0HKE7;C0HKE8;C0HKE9;Q8BFU2;Q8CGP5;Q8CGP6;Q8CGP7	C0HKE1;C0HKE2;C0HKE3;C0HKE4;C0HKE5;C0HKE6;C0HKE7;C0HKE8;C0HKE9;Q64523;Q6GSS7;Q8BFU2;Q8CGP5;Q8CGP6;Q8CGP7;Q8R1M2	H2A1B_MOUSE;H2A1C_MOUSE;H2A1D_MOUSE;H2A1E_MOUSE;H2A1F_MOUSE;H2A1G_MOUSE;H2A1H_MOUSE;H2A1I_MOUSE;H2A1K_MOUSE;H2A1N_MOUSE;H2A1O_MOUSE;H2A1P_MOUSE;H2A3_MOUSE	H2ac11;H2ac12;H2ac13;H2ac15;H2ac25;H2ac4;H2ac6;H2ac7;H2ac8;Hist1h2af;Hist1h2an;Hist1h2ao;Hist1h2ap	Histone H2A type 1-B	474208000	527858000	815179000	711812000	703567000	633120000
C0HKG5;C0HKG6	C0HKG5;C0HKG6	RNT2A_MOUSE;RNT2B_MOUSE	Rnaset2a;Rnaset2b	Ribonuclease T2-A	1900750	2208200	920869	852084	2067670	1737100
D0QMC3	D0QMC3	MNDAL_MOUSE	Mndal	Myeloid cell nuclear differentiation antigen-like protein	2870990	2465050	2400500	3358100	2614410
D3YXK2	D3YXK2	SAFB1_MOUSE	Safb	Scaffold attachment factor B1	4705620	3773590	6113940	5093900	5081970	4250110
D3YYU8	D3YYU8	OBSL1_MOUSE	Obsl1	Obscurin-like protein 1	2318920			1678940
D3YZG8	D3YZG8	MTD2L_MOUSE	Mthfd2l	Bifunctional methylenetetrahydrofolate dehydrogenase/cyclohydrolase 2, mitochondrial
D3YZP9	D3YZP9	CCDC6_MOUSE	Ccdc6	Coiled-coil domain-containing protein 6	954162	1326300	1858300	796265	1165430	1290160
D3Z2R5	D3Z2R5	SELN_MOUSE	Selenon	Selenoprotein N			1583060		1245990
D3Z4I3;Q62176	D3Z4I3;Q62176	RBM24_MOUSE;RBM38_MOUSE	Rbm24;Rbm38	RNA-binding protein 24
D3Z4S3	D3Z4S3	PTRD1_MOUSE	Ptrhd1	Putative peptidyl-tRNA hydrolase PTRHD1			1092970	919565	511903
D3Z6P0	D3Z6P0;D3Z6P0-2	PDIA2_MOUSE	Pdia2	Protein disulfide-isomerase A2	20469900	9766860	6065760		6380120	506542000
D3Z6Q9	D3Z6Q9	BIN2_MOUSE	Bin2	Bridging integrator 2
D3Z7P3	D3Z7P3;D3Z7P3-2	GLSK_MOUSE	Gls	Glutaminase kidney isoform, mitochondrial	6680720	7493560	5089810	6538690	6486670	4007950
D3Z7P3-2	D3Z7P3-2	GLSK_MOUSE	Gls	Isoform 2 of Glutaminase kidney isoform, mitochondrial	3090580	2217920	2084300	2428760	3576070	1667720
D3Z7Q2	D3Z7Q2	SIM20_MOUSE	Smim20	Small integral membrane protein 20			4156940
E0CYC6;Q8CHQ9;Q9JIY7;Q9JIZ0	Q9JIY7;E0CYC6;Q8CHQ9;Q9JIZ0	CMLO1_MOUSE;NAT8B_MOUSE;NAT8_MOUSE;NT8F2_MOUSE	Cml1;Nat8;Nat8b-ps;Nat8f2	Putative N-acetyltransferase 8B						303609
E2JF22	E2JF22	PIEZ1_MOUSE	Piezo1	Piezo-type mechanosensitive ion channel component 1	456293	508361	344969	512668	309647	493467
E9PV24;E9PV24-2	E9PV24;E9PV24-2	FIBA_MOUSE	Fga	Fibrinogen alpha chain	33805100	13289300	16503600	22647100	37908800	24954300
E9PVA8	E9PVA8	GCN1_MOUSE	Gcn1	Stalled ribosome sensor GCN1	5563720	4924890	5772330	4123900	4856660	9796530
E9PVX6;E9PVX6-2	E9PVX6;E9PVX6-2	KI67_MOUSE	Mki67	Proliferation marker protein Ki-67	1236870	1095200	1283080	153457	1474390	1417960
E9PXX9;O88627	E9PXX9;O88627	S28A1_MOUSE;S28A2_MOUSE	Slc28a1;Slc28a2	Sodium/nucleoside cotransporter 1	824273				1441640
E9PYH6	E9PYH6	SET1A_MOUSE	Setd1a	Histone-lysine N-methyltransferase SETD1A	662572	603124
E9PYK3	E9PYK3	PARP4_MOUSE	Parp4	Protein mono-ADP-ribosyltransferase PARP4	1089600	1341590	1147270	944684	1029580	409741
E9PZJ8	E9PZJ8	ASCC3_MOUSE	Ascc3	Activating signal cointegrator 1 complex subunit 3		2565570		2982470	2541540	2282590
E9PZM4	E9PZM4	CHD2_MOUSE	Chd2	Chromodomain-helicase-DNA-binding protein 2				1460790
E9Q0S6	E9Q0S6	TENS1_MOUSE	Tns1	Tensin-1	13448600	18253900	14368500	10450100	9560230	5956730
E9Q137;E9Q137-2	E9Q137;E9Q137-2	TX264_MOUSE	Tex264	Testis-expressed protein 264 homolog		807567	1360240	920342	869148	927440
E9Q1P8	E9Q1P8	I2BP2_MOUSE	Irf2bp2	Interferon regulatory factor 2-binding protein 2	2820880	2578420	3487600	3233850	3153820	2034330
E9Q236;E9Q236-2	E9Q236;E9Q236-2	MRP4_MOUSE	Abcc4	ATP-binding cassette sub-family C member 4	675778	986875	775575	684745	902088
E9Q2M9	E9Q2M9	WDFY4_MOUSE	Wdfy4	WD repeat- and FYVE domain-containing protein 4	1276280	1684210	1713700	916542	1153860
E9Q394;E9Q394-2	E9Q394;E9Q394-2	AKP13_MOUSE	Akap13	A-kinase anchor protein 13	1148500	656279	1355520	1236930	1184170	784280
E9Q3E1	E9Q3E1	AL3B2_MOUSE	Aldh3b2	Aldehyde dehydrogenase family 3 member B2		4301240	5645080		3525520
E9Q3L2	E9Q3L2	PI4KA_MOUSE	Pi4ka	Phosphatidylinositol 4-kinase alpha	4191630	4005390	4715510	4268070	4040590	3640340
E9Q414	E9Q414	APOB_MOUSE	Apob	Apolipoprotein B-100	2422610	2907940	3184090	1684160	3825110	5342640
E9Q4N7	E9Q4N7	ARI1B_MOUSE	Arid1b	AT-rich interactive domain-containing protein 1B	876072	488984	699461	539895	547160
E9Q4P1	E9Q4P1	WDFY1_MOUSE	Wdfy1	WD repeat and FYVE domain-containing protein 1	2020050	1786670	1957850	2061110	2072820
E9Q4Z2	E9Q4Z2	ACACB_MOUSE	Acacb	Acetyl-CoA carboxylase 2	2584000	2409420	5602280	1386110	3382870	7033390
E9Q555	E9Q555	RN213_MOUSE	Rnf213	E3 ubiquitin-protein ligase RNF213	11413300	8776800	10220300	8542190	8726770	7593800
E9Q557	E9Q557	DESP_MOUSE	Dsp	Desmoplakin		1647810		1223480	2903330	2478280
E9Q5C9	E9Q5C9;E9Q5C9-2	NOLC1_MOUSE	Nolc1	Nucleolar and coiled-body phosphoprotein 1	5041450	5647890	5563380	5840980	6145710	8834940
E9Q5K9;E9Q5K9-2;E9Q5K9-3	E9Q5K9;E9Q5K9-2;E9Q5K9-3	YTDC1_MOUSE	Ythdc1	YTH domain-containing protein 1			407892	487358	513670
E9Q612	E9Q612	PTPRO_MOUSE	Ptpro	Receptor-type tyrosine-protein phosphatase O				233808
E9Q634	E9Q634	MYO1E_MOUSE	Myo1e	Unconventional myosin-Ie	2493580	2248940	2412700	2721810	2293610	2636330
E9Q6C8;E9Q6C8-2;E9Q6C8-3	E9Q6C8;E9Q6C8-2;E9Q6C8-3	XKR6_MOUSE	Xkr6	XK-related protein 6
E9Q735	E9Q735	UBE4A_MOUSE	Ube4a	Ubiquitin conjugation factor E4 A	3125030		429913	606037	762896	982639
E9Q7D5	E9Q7D5	ARHG5_MOUSE	Arhgef5	Rho guanine nucleotide exchange factor 5		377742	1457820	874791
E9Q7E2	E9Q7E2	ARID2_MOUSE	Arid2	AT-rich interactive domain-containing protein 2	2743750		2636940	3029260
E9Q7G0	E9Q7G0	NUMA1_MOUSE	Numa1	Nuclear mitotic apparatus protein 1	5765460	5351020	6890600	6100510	6864570	5788100
E9Q8I9;E9Q8I9-2	E9Q8I9;E9Q8I9-2;E9Q8I9-3	FRY_MOUSE	Fry	Protein furry homolog		3689600			691047
E9Q8Q6;E9Q8Q6-2	E9Q8Q6;E9Q8Q6-2	CC141_MOUSE	Ccdc141	Coiled-coil domain-containing protein 141		1202280		1241290
E9Q912;E9Q912-2	E9Q912;E9Q912-3;E9Q912-2	GDS1_MOUSE	Rap1gds1	Rap1 GTPase-GDP dissociation stimulator 1	2198730	2170280	2342750	2202470	1784030	1593040
E9Q9R9	E9Q9R9	DLG5_MOUSE	Dlg5	Disks large homolog 5
E9Q9W4	E9Q9W4	S27A6_MOUSE	Slc27a6	Long-chain fatty acid transport protein 6	2282050
E9QAM5	E9QAM5	HELZ2_MOUSE	Helz2	3'-5' exoribonuclease HELZ2
E9QAT4;E9QAT4-2	E9QAT4;E9QAT4-2	SC16A_MOUSE	Sec16a	Protein transport protein Sec16A	2171920	2824220	2923680	2235690	2385190	2852630
F2YMG0	F2YMG0	PRS56_MOUSE	Prss56	Serine protease 56	1036280	926100	782472	1532820	1083400	711719
F6SEU4	F6SEU4	SYGP1_MOUSE	Syngap1	Ras/Rap GTPase-activating protein SynGAP	2373600	2553580	2529080	3926140	2356420
F6ZDS4	F6ZDS4	TPR_MOUSE	Tpr	Nucleoprotein TPR	4334980	3678400	4963290	5742990	5762280	4654970
F7BJB9	F7BJB9	MORC3_MOUSE	Morc3	MORC family CW-type zinc finger protein 3	76432.8	65519.7	23652.7	105540
F8VPK0	F8VPK0	SKI3_MOUSE	Skic3	Superkiller complex protein 3	1634420	1764880	2008440	1911530	2072830	3860550
F8VPU2	F8VPU2	FARP1_MOUSE	Farp1	FERM, ARHGEF and pleckstrin domain-containing protein 1	4858050	4878720	4647840	6423340	4767280	4108110
F8VPZ3	F8VPZ3	UBP32_MOUSE	Usp32	Ubiquitin carboxyl-terminal hydrolase 32
F8VQB6	F8VQB6;F8VQB6-2	MYO10_MOUSE	Myo10	Unconventional myosin-X	458707	749400		337381		540953
G3X8U3	G3X8U3	QNG1_MOUSE	QNG1	Queuosine 5'-phosphate N-glycosylase/hydrolase	3706430	4595270	4783430	4458840	5359990	4114340
G3X982	G3X982	AOXC_MOUSE	Aox3	Aldehyde oxidase 3	2223530	1549450	1935590	5661610	1891550	2038410
G3X9J0	G3X9J0	SI1L3_MOUSE	Sipa1l3	Signal-induced proliferation-associated 1-like protein 3	143407			153021	362280
G3X9K3	G3X9K3	BIG1_MOUSE	Arfgef1	Brefeldin A-inhibited guanine nucleotide-exchange protein 1	1616590	1626840		811127
G3X9Z4	G3X9Z4	PCF11_MOUSE	Pcf11	Pre-mRNA cleavage complex 2 protein Pcf11
G3XA59	G3XA59	LRC32_MOUSE	Lrrc32	Transforming growth factor beta activator LRRC32					215265
G5E829	G5E829;Q6Q477;Q6Q477-2	AT2B1_MOUSE	Atp2b1	Plasma membrane calcium-transporting ATPase 1	12484900	16495200	11504900	11184200	11310400	8186250
G5E861;G5E861-2	G5E861;G5E861-2	SCLT1_MOUSE	Sclt1	Sodium channel and clathrin linker 1						5141470
G5E870	G5E870	TRIPC_MOUSE	Trip12	E3 ubiquitin-protein ligase TRIP12	2301730	1571540	2264900	2013740	2177350	2181320
G5E897	G5E897	PLGT3_MOUSE	Poglut3	Protein O-glucosyltransferase 3	2646910	3019190	2135500	2020050	2693850	1670620
G5E8K5;G5E8K5-2;G5E8K5-3	G5E8K5;G5E8K5-2;G5E8K5-3;G5E8K5-4;G5E8K5-5;G5E8K5-6	ANK3_MOUSE	Ank3	Ankyrin-3				2158120		228564
G5E8P1;G5E8P1-2	G5E8P1;G5E8P1-2	BRD1_MOUSE	Brd1	Bromodomain-containing protein 1	821925	953369	1002130	1087580	665289
G5E8V9	G5E8V9;G5E8V9-2;G5E8V9-3	ARFP1_MOUSE	Arfip1	Arfaptin-1	2994320	3277990	3016700	3529080	2706980	4278210
G5E8V9-2	G5E8V9-2	ARFP1_MOUSE	Arfip1	Isoform 2 of Arfaptin-1	352706	223463	404674	949394	416788	413350
O08528	O08528;Q91W97	HXK2_MOUSE	Hk2	Hexokinase-2	9328910	6608020	7325110	9097420	6200460	6355620
O08529	O08529	CAN2_MOUSE	Capn2	Calpain-2 catalytic subunit	14654800	13533900	15112900	11546100	10477000	7064900
O08532;O08532-2;O08532-3;O08532-4;O08532-5	O08532;O08532-2;O08532-3;O08532-4;O08532-5	CA2D1_MOUSE	Cacna2d1	Voltage-dependent calcium channel subunit alpha-2/delta-1	3576710	4453470		2562160	2749340
O08539;O08539-2	O08539;O08539-2	BIN1_MOUSE	Bin1	Myc box-dependent-interacting protein 1	1622580	2269910	2296040	2324090	1577860	2563060
O08547	O08547	SC22B_MOUSE	Sec22b	Vesicle-trafficking protein SEC22b	10658100	10089000	12188400	10185300	12565400	19970100
O08553	O08553	DPYL2_MOUSE	Dpysl2	Dihydropyrimidinase-related protein 2	57124900	59634500	45657200	58497700	39875800	33306100
O08573-2	O08573;O08573-2;O08573-3	LEG9_MOUSE	Lgals9	Isoform 2 of Galectin-9	6704130	4516630	4878240	6966230	7552740	6621250
O08579	O08579	EMD_MOUSE	Emd	Emerin	5450990	5344160	6464980	5854110	4539370	5219890
O08580;Q61539	O08580;Q61539	ERR1_MOUSE;ERR2_MOUSE	Esrra;Esrrb	Steroid hormone receptor ERR1	165995	328696	213952	286648	352738	153091
O08582	O08582	GTPB1_MOUSE	Gtpbp1	GTP-binding protein 1	5397060	4725330	5403370	3681950	4191730	5186030
O08583	O08583	THOC4_MOUSE	Alyref	THO complex subunit 4	15989300	14183000	15379300	15558800	16093500	14043800
O08585	O08585	CLCA_MOUSE	Clta	Clathrin light chain A				881286	3634100
O08586	O08586	PTEN_MOUSE	Pten	Phosphatidylinositol 3,4,5-trisphosphate 3-phosphatase and dual-specificity protein phosphatase PTEN	569446			186411	699271
O08599	O08599;O08599-2	STXB1_MOUSE	Stxbp1	Syntaxin-binding protein 1	3077660	3178910	2562610	2798160	2118620	1122310
O08600	O08600	NUCG_MOUSE	Endog	Endonuclease G, mitochondrial	3309840	5159080	2864580	3454880	5433670	5749380
O08601	O08601;O08601-2	MTP_MOUSE	Mttp	Microsomal triglyceride transfer protein large subunit	4886240	22549300	5054560	12157200	36317100	7377900
O08605	O08605	MKNK1_MOUSE	Mknk1	MAP kinase-interacting serine/threonine-protein kinase 1	188843	205632
O08638	O08638;O08638-2	MYH11_MOUSE	Myh11	Myosin-11	376556000	604473000	196298000	382420000	190744000	81521800
O08638-2	O08638-2	MYH11_MOUSE	Myh11	Isoform 2 of Myosin-11	6678690	11409600	3219550	10307400	3978710	1275180
O08648;O08648-2	O08648;O08648-2	M3K4_MOUSE	Map3k4	Mitogen-activated protein kinase kinase kinase 4			1013640
O08663	O08663	MAP2_MOUSE	Metap2	Methionine aminopeptidase 2	5451850	4361000	4833860	5024560	5797240	8288610
O08664	O08664;Q921K9;Q9CXE2;Q921K9-2;Q9CXE2-2	BCL7C_MOUSE	Bcl7c	B-cell CLL/lymphoma 7 protein family member C	2879540	4338740		3002940	2898390
O08677-2	O08677;O08677-2;O08677-3	KNG1_MOUSE	Kng1	Isoform LMW of Kininogen-1	13492200	11262900	13325500	7776120	10658700	12780500
O08677;O08677-3	O08677;O08677-3	KNG1_MOUSE	Kng1	Kininogen-1	2079700	2253400	2168710		2218390	2319000
O08688	O08688	CAN5_MOUSE	Capn5	Calpain-5	1160320	1104450			1385320
O08691	O08691	ARGI2_MOUSE	Arg2	Arginase-2, mitochondrial	1927580	11072000	1244240	3519540	18746400	1972920
O08692	O08692	NGP_MOUSE	Ngp	Neutrophilic granule protein		1629970	2409880	1167710	5332690	2625700
O08709	O08709	PRDX6_MOUSE	Prdx6	Peroxiredoxin-6	58521600	63945000	52742300	52588100	51257000	69861300
O08715;O08715-4	O08715;O08715-4	AKAP1_MOUSE	Akap1	A-kinase anchor protein 1, mitochondrial	845699		1538800	982527	2005580	2071260
O08734	O08734	BAK_MOUSE	Bak1	Bcl-2 homologous antagonist/killer	5607300	4722680	6397590	6242190	6369670	4162290
O08736	O08736	CASPC_MOUSE	Casp12	Caspase-12
O08738	O08738	CASP6_MOUSE	Casp6	Caspase-6	4137790	4914220	5221280	6741790	5911310	4367340
O08739	O08739	AMPD3_MOUSE	Ampd3	AMP deaminase 3	1597080	1255790	2989160	1907240	1838540
O08740	O08740	RPB11_MOUSE	Polr2j	DNA-directed RNA polymerase II subunit RPB11
O08746;O08746-2	O08746;O08746-2	MATN2_MOUSE	Matn2	Matrilin-2	2706380	3652260	4371930	2972250	2282940
O08749	O08749	DLDH_MOUSE	Dld	Dihydrolipoyl dehydrogenase, mitochondrial	27114500	27547900	27752700	23469100	30285200	34741700
O08756	O08756	HCD2_MOUSE	Hsd17b10	3-hydroxyacyl-CoA dehydrogenase type-2	31536000	33121800	34772100	27307800	24924700	31286300
O08759;O08759-2	O08759;O08759-2;O08759-3	UBE3A_MOUSE	Ube3a	Ubiquitin-protein ligase E3A	2277080	2158310	2631190	2538030	2203590	2337150
O08784	O08784	TCOF_MOUSE	Tcof1	Treacle protein	1371580	1361130	2802030	1945090	1632290	1197670
O08786	O08786	CCKAR_MOUSE	Cckar	Cholecystokinin receptor type A						1484280
O08788;O08788-2	O08788;O08788-2	DCTN1_MOUSE	Dctn1	Dynactin subunit 1	4538680	4761540	5068940	4694210	4897450	4937010
O08795;O08795-2	O08795;O08795-2	GLU2B_MOUSE	Prkcsh	Glucosidase 2 subunit beta	12773600	12054900	13613200	10851300	14385700	15084700
O08796	O08796	EF2K_MOUSE	Eef2k	Eukaryotic elongation factor 2 kinase					591722
O08800	O08800	SPB8_MOUSE	Serpinb8	Serpin B8
O08807	O08807	PRDX4_MOUSE	Prdx4	Peroxiredoxin-4	38546100	44979200	36838200	20926000	33555100	74077900
O08808	O08808	DIAP1_MOUSE	Diaph1	Protein diaphanous homolog 1	2840770	2606630	2970560	2720130	2867280	3838380
O08810	O08810	U5S1_MOUSE	Eftud2	116 kDa U5 small nuclear ribonucleoprotein component	9522980	7823170	8327180	10084200	9699210	6924700
O08811	O08811	ERCC2_MOUSE	Ercc2	General transcription and DNA repair factor IIH helicase subunit XPD	642180			627755
O08832	O08832	GALT4_MOUSE	Galnt4	Polypeptide N-acetylgalactosaminyltransferase 4					230716
O08848	O08848	RO60_MOUSE	RO60	RNA-binding protein Ro60	1651680	1225750	1563370	1211800	853735
O08908	O08908;P26450;Q64143	P85B_MOUSE	Pik3r2	Phosphatidylinositol 3-kinase regulatory subunit beta
O08912	O08912;Q8CF93;Q8CF93-2	GALT1_MOUSE	Galnt1	Polypeptide N-acetylgalactosaminyltransferase 1	2273770	2091040		2280460	2332660	3102270
O08914	O08914	FAAH1_MOUSE	Faah	Fatty-acid amide hydrolase 1	918083	1636600	841776		1607110	1468700
O08915	O08915	AIP_MOUSE	Aip	AH receptor-interacting protein	6201810	5311910	5934330	6910530	6518360	5135310
O08917	O08917	FLOT1_MOUSE	Flot1	Flotillin-1	7292950	7496730	6046700	6771940	5821320	4440580
O08919	O08919	NUMBL_MOUSE	Numbl	Numb-like protein				1262610	968660
O08967	O08967	CYH3_MOUSE	Cyth3	Cytohesin-3	3391610	3190760	3198560	4066030	2818200	3405930
O08989	O08989	RASM_MOUSE	Mras	Ras-related protein M-Ras
O08997	O08997	ATOX1_MOUSE	Atox1	Copper transport protein ATOX1	5425220	5999950	2114040			3942540
O08999	O08999	LTBP2_MOUSE	Ltbp2	Latent-transforming growth factor beta-binding protein 2	1246370	3888750	4617450	752543	4508700
O09012;O09012-2	O09012;O09012-2	PEX5_MOUSE	Pex5	Peroxisomal targeting signal 1 receptor	2839710	2640380	2368350	2762090	2113850
O09043	O09043	NAPSA_MOUSE	Napsa	Napsin-A			4554110
O09044	O09044	SNP23_MOUSE	Snap23	Synaptosomal-associated protein 23	704580	568082	638397	907114	1017680	1288480
O09061	O09061	PSB1_MOUSE	Psmb1	Proteasome subunit beta type-1	14090500	13141500	12721400	11687500	12003400	6748910
O09106	O09106	HDAC1_MOUSE	Hdac1	Histone deacetylase 1	12165700	13901500	11293600	12550100	10804500	6113940
O09110	O09110;O09110-2	MP2K3_MOUSE	Map2k3	Dual specificity mitogen-activated protein kinase kinase 3	1420690	1623030	1577770	1431360	1595050	4279500
O09111	O09111	NDUBB_MOUSE	Ndufb11	NADH dehydrogenase [ubiquinone] 1 beta subcomplex subunit 11, mitochondrial	8025040	10566900	6179440	3950780	7347130	11923800
O09117-2	O09117;O09117-2	SYPL1_MOUSE	Sypl1	Isoform 2 of Synaptophysin-like protein 1	4120570	3846280	4581530	2746400	5177930	9142410
O09131	O09131	GSTO1_MOUSE	Gsto1	Glutathione S-transferase omega-1	49272400	70942600	52747100	42031900	53374600	45703900
O09158	O09158	CP3AP_MOUSE	Cyp3a25	Cytochrome P450 3A25		819943			1451650
O09159	O09159	MA2B1_MOUSE	Man2b1	Lysosomal alpha-mannosidase	4832500	3088480	4016830	5452570	5105150	3502500
O09161	O09161	CASQ2_MOUSE	Casq2	Calsequestrin-2	157948	236001	109539			1744570
O09164	O09164	SODE_MOUSE	Sod3	Extracellular superoxide dismutase [Cu-Zn]	1445780	1576340	1614490	1197180	1901150	1426870
O09165	O09165	CASQ1_MOUSE	Casq1	Calsequestrin-1						8948910
O09167	O09167	RL21_MOUSE	Rpl21	Large ribosomal subunit protein eL21	14255600	13391900	10770000	11269300	13898400	38736500
O09172	O09172	GSH0_MOUSE	Gclm	Glutamate--cysteine ligase regulatory subunit	3921170	3645250	4709380	4950310	4948710	6280890
O09173	O09173	HGD_MOUSE	Hgd	Homogentisate 1,2-dioxygenase		935486				2259450
O09174	O09174	AMACR_MOUSE	Amacr	Alpha-methylacyl-CoA racemase	2449080	2312450	2270620	1876860	3049310	3226370
O35071	P33173;Q60575;O35071;Q60575-2;Q60575-3	KIF1C_MOUSE	Kif1c	Kinesin-like protein KIF1C	4261870	3922410	2601420	3590690	3303250	3069660
O35074	O35074	PTGIS_MOUSE	Ptgis	Prostacyclin synthase	28139700	23420800	21458600	26033000	17471500	17689700
O35075	O35075	VP26C_MOUSE	Vps26c	Vacuolar protein sorting-associated protein 26C	3842470	3285640	3220310	4780050	3929330	4058340
O35083	O35083	PLCA_MOUSE	Agpat1	1-acyl-sn-glycerol-3-phosphate acyltransferase alpha	1212170		3394860		2496270
O35099	O35099	M3K5_MOUSE	Map3k5	Mitogen-activated protein kinase kinase kinase 5	2470790
O35114	O35114	SCRB2_MOUSE	Scarb2	Lysosome membrane protein 2	3057490	3322490	3340130	3887720	3624670	2951640
O35127	O35127	C10_MOUSE	Grcc10	Protein C10					115642
O35129	O35129	PHB2_MOUSE	Phb2	Prohibitin-2	30377700	28772500	27906300	32861800	33269500	29329200
O35130	O35130	NEP1_MOUSE	Emg1	Ribosomal RNA small subunit methyltransferase NEP1	1271710	412040	1053760	1389640	1106350
O35134	O35134	RPA1_MOUSE	Polr1a	DNA-directed RNA polymerase I subunit RPA1			785028	902418
O35143	O35143	ATIF1_MOUSE	Atp5if1	ATPase inhibitor, mitochondrial	7372400	14166500	3945400	4073500	6183870	4083930
O35144;O35144-2	O35144;O35144-2	TERF2_MOUSE	Terf2	Telomeric repeat-binding factor 2
O35166	O35166	GOSR2_MOUSE	Gosr2	Golgi SNAP receptor complex member 2	2679530	3543060	2679010	2599890	2999360	3777030
O35206	O35206	COFA1_MOUSE	Col15a1	Collagen alpha-1(XV) chain	14544000	13823700	17324700	14992900	20980800	10875800
O35207	O35207	CDKA1_MOUSE	Cdk2ap1	Cyclin-dependent kinase 2-associated protein 1	712010	814708	662961	532071	594167	835599
O35215	O35215	DOPD_MOUSE	Ddt	D-dopachrome decarboxylase	9532990	10228800	13722600	11761700	13256400	11796900
O35216	O35216	CENPA_MOUSE	Cenpa	Histone H3-like centromeric protein A
O35218	O35218	CPSF2_MOUSE	Cpsf2	Cleavage and polyadenylation specificity factor subunit 2	932786	619584		1279370	1779400	1404980
O35226-2	O35226;O35226-2;O35226-3;O35226-4;O35226-5	PSMD4_MOUSE	Psmd4	Isoform Rpn10B of 26S proteasome non-ATPase regulatory subunit 4	7142480	7705860	8905700	10001400	9319420	8917680
O35226-4	O35226;O35226-4	PSMD4_MOUSE	Psmd4	Isoform Rpn10D of 26S proteasome non-ATPase regulatory subunit 4				1764280	1720490
O35239	O35239	PTN9_MOUSE	Ptpn9	Tyrosine-protein phosphatase non-receptor type 9	2115810	2592880	3245800	2577700	1941250	1400640
O35242	O35242	FAN_MOUSE	Nsmaf	Protein FAN					870655
O35245;O35245-3	O35245;O35245-2;O35245-3;O35245-4;O35245-5	PKD2_MOUSE	Pkd2	Polycystin-2
O35250;O35250-2	O35250;O35250-2	EXOC7_MOUSE	Exoc7	Exocyst complex component 7	1678240	2133010	1179490	1760720	1477600
O35286	O35286;A2A4P0	DHX15_MOUSE	Dhx15	ATP-dependent RNA helicase DHX15	10948100	10208900	10270600	12218800	10087200	8718370
O35295	O35295	PURB_MOUSE	Purb	Transcriptional regulator protein Pur-beta	4062050	3942470	3775760	3381320	3457040	2992250
O35309	O35309	NMI_MOUSE	Nmi	N-myc-interactor	4053220	4259260	3821330	3288240	4137750	1949930
O35316	O35316	SC6A6_MOUSE	Slc6a6	Sodium- and chloride-dependent taurine transporter	467289	434882	458106	715694	721336	539808
O35326	O35326	SRSF5_MOUSE	Srsf5	Serine/arginine-rich splicing factor 5	32329600	26953800	26071200	33896600	31787600	27031900
O35343	O35343	IMA3_MOUSE	Kpna4	Importin subunit alpha-3	3638940	3477770	3078840	3480940	2855290	1584330
O35344	O35344	IMA4_MOUSE	Kpna3	Importin subunit alpha-4	10546200	10241700	10100100	9730140	8849730	9381500
O35345	O35345	IMA7_MOUSE	Kpna6	Importin subunit alpha-7	3568700	3639280	4429950	3573950	3401580	2705380
O35350	O35350	CAN1_MOUSE	Capn1	Calpain-1 catalytic subunit	7969580	8235820	6671760	8203010	7328370	5497190
O35375;O35375-2;O35375-3;O35375-4;O35375-5;O35375-6	O35375;O35375-2;O35375-3;O35375-4;O35375-5;O35375-6	NRP2_MOUSE	Nrp2	Neuropilin-2	1305070	3508900		1707060
O35379	O35379	MRP1_MOUSE	Abcc1	Multidrug resistance-associated protein 1	3932450	3168860	2374630	5822450	3400100	6012480
O35381	O35381	AN32A_MOUSE	Anp32a	Acidic leucine-rich nuclear phosphoprotein 32 family member A	35243300	38880900	38811400	44954200	30637400	28793400
O35382	O35382	EXOC4_MOUSE	Exoc4	Exocyst complex component 4	4019000	3121290	3494400	3805350	3402010	3145890
O35386	O35386	PAHX_MOUSE	Phyh	Phytanoyl-CoA dioxygenase, peroxisomal	1259220	1532770	1585530	1468950	1339000	1293920
O35387	O35387	HAX1_MOUSE	Hax1	HCLS1-associated protein X-1	659210	710430	471661		706566
O35400;O35400-2	O35400;O35400-2	ST2B1_MOUSE	Sult2b1	Sulfotransferase 2B1					878403
O35405	O35405	PLD3_MOUSE	Pld3	5'-3' exonuclease PLD3	2434380	2934870	3069710	2778600	3294750	8635990
O35423;O35423-2	O35423;O35423-2	AGT1_MOUSE	Agxt	Alanine--glyoxylate aminotransferase						1437150
O35425;O35425-2	O35425;O35425-2	BOK_MOUSE	Bok	Bcl-2-related ovarian killer protein	3589660
O35435	O35435	PYRD_MOUSE	Dhodh	Dihydroorotate dehydrogenase (quinone), mitochondrial	3046940	2135140	3025880	3046140	3032810	2457280
O35448	O35448	PPT2_MOUSE	Ppt2	Lysosomal thioesterase PPT2	505858			806599	1117080	553879
O35459	O35459	ECH1_MOUSE	Ech1	Delta(3,5)-Delta(2,4)-dienoyl-CoA isomerase, mitochondrial	6189240	5712060	7135700	6323490	8944200	7440420
O35465;O35465-2	O35465;O35465-2	FKBP8_MOUSE	Fkbp8	Peptidyl-prolyl cis-trans isomerase FKBP8	3752950	4644250	4517720	3600890	4650510	3210480
O35488	O35488	S27A2_MOUSE	Slc27a2	Long-chain fatty acid transport protein 2		906122			854342	1447640
O35490	O35490	BHMT1_MOUSE	Bhmt	Betaine--homocysteine S-methyltransferase 1	5427030	22870100	4659020	4121720	2672990	54088300
O35492	O35492	CLK3_MOUSE	Clk3	Dual specificity protein kinase CLK3		321879
O35551;O35551-2;O35551-3;O35551-5;O35551-6	O35551;O35551-2;O35551-3;O35551-5;O35551-6	RABE1_MOUSE	Rabep1	Rab GTPase-binding effector protein 1
O35566	O35566	CD151_MOUSE	Cd151	CD151 antigen	2893550	2686470	2460570	2392840	2737810	2411390
O35593	O35593	PSDE_MOUSE	Psmd14	26S proteasome non-ATPase regulatory subunit 14	13916000	12466700	14173200	12682800	14090000	13496800
O35594	O35594	IFT81_MOUSE	Ift81	Intraflagellar transport protein 81 homolog	50540.5
O35598	O35598	ADA10_MOUSE	Adam10	Disintegrin and metalloproteinase domain-containing protein 10	5120750	6275910	4174620	5338210	5307720	4075630
O35604	O35604	NPC1_MOUSE	Npc1	NPC intracellular cholesterol transporter 1				2051100	1534560
O35609	O35609	SCAM3_MOUSE	Scamp3	Secretory carrier-associated membrane protein 3	3127110	2589940	3912490	2197670	2872250
O35613	O35613	DAXX_MOUSE	Daxx	Death domain-associated protein 6	1600860	1176250	1332700	1487970	2076220
O35615	O35615	FOG1_MOUSE	Zfpm1	Zinc finger protein ZFPM1	776033	1093480	432221	1494880	244616	270297
O35621	O35621	PMM1_MOUSE	Pmm1	Phosphomannomutase 1			2072430
O35623	O35623	BET1_MOUSE	Bet1	BET1 homolog					984265	1015360
O35638	O35638	STAG2_MOUSE	Stag2	Cohesin subunit SA-2	1249100	1543940	2103940	1493260	1067170
O35639	O35639	ANXA3_MOUSE	Anxa3	Annexin A3	44719700	39840800	49882900	42026800	33215400	30026200
O35640	O35640	ANXA8_MOUSE	Anxa8	Annexin A8	9161990	8721300	7391740	11353500	4730650	1564570
O35643	O35643	AP1B1_MOUSE	Ap1b1	AP-1 complex subunit beta-1	8908130	8209060	10440000	8736320	8404740	9883600
O35654	O35654	DPOD2_MOUSE	Pold2	DNA polymerase delta subunit 2				126653	279404
O35657	O35657	NEUR1_MOUSE	Neu1	Sialidase-1				3007680
O35658	O35658	C1QBP_MOUSE	C1qbp	Complement component 1 Q subcomponent-binding protein, mitochondrial	13319500	12426500	12846000	13901000	15490500	14171700
O35660	P19639;O35660	GSTM6_MOUSE	Gstm6	Glutathione S-transferase Mu 6	3468510	4188050	3873180	4954280	2357230	3924490
O35678	O35678;O35678-2	MGLL_MOUSE	Mgll	Monoglyceride lipase	2732050	4120540	13452100	1792310	12989000	4842710
O35682	O35682	MYADM_MOUSE	Myadm	Myeloid-associated differentiation marker	10246400	9068420	9506240	8773830	10234800	6317530
O35685	O35685	NUDC_MOUSE	Nudc	Nuclear migration protein nudC	12936100	13499600	12142000	12311900	13244500	13661800
O35691	O35691	PININ_MOUSE	Pnn	Pinin	2244540	2092340	2231000	3023000	2459510	2130720
O35704	O35704	SPTC1_MOUSE	Sptlc1	Serine palmitoyltransferase 1	564633	376664		370379	1088900	373243
O35711;O35711-2;O35711-4	O35711;O35711-2;O35711-4	LIPB2_MOUSE	Ppfibp2	Liprin-beta-2	493841	568350	259874	667818	467616	376279
O35730;O35730-3	O35730;O35730-3	RING1_MOUSE	Ring1	E3 ubiquitin-protein ligase RING1	2833930	2495470	1586570	1150790	1797550
O35737	O35737	HNRH1_MOUSE	Hnrnph1	Heterogeneous nuclear ribonucleoprotein H	39045700	35342200	42347700	42283600	33555000	25459100
O35744	O35744;Q91Z98	CHIL3_MOUSE	Chil3	Chitinase-like protein 3	3793870	1597460	1789450	3318160	13795400	6554170
O35841	O35841	API5_MOUSE	Api5	Apoptosis inhibitor 5	9779260	9632980	9363340	11566500	9077640	8979910
O35855	O35855	BCAT2_MOUSE	Bcat2	Branched-chain-amino-acid aminotransferase, mitochondrial	18950800	16445800	25337700	11953400	19281700	55982800
O35857	O35857	TIM44_MOUSE	Timm44	Mitochondrial import inner membrane translocase subunit TIM44	3023830	2943110	3147630	3008580	3642400	3092450
O35864	O35864	CSN5_MOUSE	Cops5	COP9 signalosome complex subunit 5	3117610	2818760	2246270	3399100	2896460	3620530
O35874	O35874	SATT_MOUSE	Slc1a4	Neutral amino acid transporter A
O35887	O35887	CALU_MOUSE	Calu	Calumenin	9021480	10333100	8769650	9666550	8069460	8747900
O35892;O35892-2	O35892;O35892-2	SP100_MOUSE	Sp100	Nuclear autoantigen Sp-100	4454080	5211050	5560170	2965640	5984140	6009630
O35900	O35900	LSM2_MOUSE	Lsm2	U6 snRNA-associated Sm-like protein LSm2	8021290	7435070	9062100	7820090	6648660	6317610
O35945	O35945	AL1A7_MOUSE	Aldh1a7	Aldehyde dehydrogenase, cytosolic 1	9121260	12453000	9109080	9772120	8249100	22081500
O35954	O35954	PITM1_MOUSE	Pitpnm1	Membrane-associated phosphatidylinositol transfer protein 1	530009			647277
O35955	O35955	PSB10_MOUSE	Psmb10	Proteasome subunit beta type-10	11409800	13059300	15396400	10771900	15420100	9277110
O35963	O35963	RB33B_MOUSE	Rab33b	Ras-related protein Rab-33B
O35969;O35969-2	O35969;O35969-2	GAMT_MOUSE	Gamt	Guanidinoacetate N-methyltransferase	5444450	5770990	3342810	6000090	4416370	15554900
O35972	O35972	RM23_MOUSE	Mrpl23	Large ribosomal subunit protein uL23m	1029760	168581		1399120	1732100
O35988	O35988	SDC4_MOUSE	Sdc4	Syndecan-4
O54692	O54692	ZW10_MOUSE	Zw10	Centromere/kinetochore protein zw10 homolog	404090		476343
O54724	O54724	CAVN1_MOUSE	Cavin1	Caveolae-associated protein 1	38998800	50424000	61689500	33798700	90562200	31349900
O54734	O54734	OST48_MOUSE	Ddost	Dolichyl-diphosphooligosaccharide--protein glycosyltransferase 48 kDa subunit	22787100	25275900	26609400	19301900	26227700	70427300
O54754	O54754	AOXA_MOUSE	Aox1	Aldehyde oxidase 1		297336	642223		297434
O54774	O54774	AP3D1_MOUSE	Ap3d1	AP-3 complex subunit delta-1	2942630	2634020	4278400	3223010	3448510	4794340
O54781	O54781	SRPK2_MOUSE	Srpk2	SRSF protein kinase 2	518730	1188020	555294	414594		735765
O54782	O54782	MA2B2_MOUSE	Man2b2	Epididymis-specific alpha-mannosidase				1068950	1454370
O54784	O54784	DAPK3_MOUSE	Dapk3	Death-associated protein kinase 3				1406730	841983
O54785;O54785-2;O54785-3	O54785;O54785-2;O54785-3	LIMK2_MOUSE	Limk2	LIM domain kinase 2	883578
O54790	O54790	MAFG_MOUSE	Mafg	Transcription factor MafG
O54791	O54791	MAFF_MOUSE	Maff	Transcription factor MafF					520117
O54804;O54804-2	O54804;O54804-2	CHKA_MOUSE	Chka	Choline kinase alpha	1520170	1527450	972430	1165930	1921730	1430100
O54824	O54824;O54824-2	IL16_MOUSE	Il16	Pro-interleukin-16	648493	622668	413988	1179750	446413	642244
O54825	O54825	BYST_MOUSE	Bysl	Bystin	3195370	2384200	3005740	3031940	3292700	1654990
O54833	O54833	CSK22_MOUSE	Csnk2a2	Casein kinase II subunit alpha'	1861710	560335	2306950	3087860	3332780
O54834;O54834-2;O54834-3;O54834-4	O54834;O54834-2;O54834-3;O54834-4	RHG06_MOUSE	Arhgap6	Rho GTPase-activating protein 6		1247700	2664560	1875710
O54865	O54865	GCYB1_MOUSE	Gucy1b1	Guanylate cyclase soluble subunit beta-1	3718470	4693070	4341850	4019770	3606470	3726350
O54879	O54879	HMGB3_MOUSE	Hmgb3	High mobility group protein B3	11220500	12243100	14489700	11977400	7812600	7137980
O54890	O54890	ITB3_MOUSE	Itgb3	Integrin beta-3	1072620	1487140	1008940	1386240	1549100	530899
O54901	O54901	OX2G_MOUSE	Cd200	OX-2 membrane glycoprotein			1167780	573698	1133040
O54916;O54916-3;O54916-4	O54916;O54916-3;O54916-4	REPS1_MOUSE	Reps1	RalBP1-associated Eps domain-containing protein 1	1224100	1672880	1597580
O54918	O54918	B2L11_MOUSE	Bcl2l11	Bcl-2-like protein 11	306050			575381
O54931;O54931-1;O54931-2;O54931-3;O54931-4;O54931-5	O54931;O54931-1;O54931-2;O54931-3;O54931-4;O54931-5	AKAP2_MOUSE	Pakap	PALM2-AKAP2 fusion protein	1269640	1483650	1473780	1565110	1458160	2197940
O54940	O54940	BNIP2_MOUSE	Bnip2	BCL2/adenovirus E1B 19 kDa protein-interacting protein 2	1819920	934705		1158100	1168980
O54941	O54941	SMCE1_MOUSE	Smarce1	SWI/SNF-related matrix-associated actin-dependent regulator of chromatin subfamily E member 1	3090170	3231970	3282560	2977080	3277100	3422230
O54946	O54946;Q9QYI5;O54946-2;Q9QYI5-1;Q9QYI5-2	DNJB6_MOUSE	Dnajb6	DnaJ homolog subfamily B member 6	3195670	3114920	4482890	3326550	3075360	3083960
O54950	O54950	AAKG1_MOUSE	Prkag1	5'-AMP-activated protein kinase subunit gamma-1	4983910	4945410	4573020	5133590	4431140	2797950
O54962	O54962	BAF_MOUSE	Banf1	Barrier-to-autointegration factor	17258100	17512000	14090600	9100020	14581300	14203900
O54974	O54974	LEG7_MOUSE	Lgals7	Galectin-7	98531700	113190000	97362300	117240000	112590000	78520900
O54984	O54984	GET3_MOUSE	Get3	ATPase GET3	12538300	11755800	14443800	11528800	13045800	14606700
O54988;O54988-2	O54988;O54988-2	SLK_MOUSE	Slk	STE20-like serine/threonine-protein kinase	5285080	4395420	5886920	4787960	4643330	4773590
O54998	O54998	FKBP7_MOUSE	Fkbp7	Peptidyl-prolyl cis-trans isomerase FKBP7	1658420	1245110	1560820	949863	1775230
O55013	O55013	TPPC3_MOUSE	Trappc3	Trafficking protein particle complex subunit 3	4927290	4804390	6805980	5536230	5444990	6006890
O55022	O55022	PGRC1_MOUSE	Pgrmc1	Membrane-associated progesterone receptor component 1	7230970	12318400	9131960	6567810	7904760	10659600
O55023	O55023	IMPA1_MOUSE	Impa1	Inositol monophosphatase 1	14601900	15022300	16775700	12909800	11699500	10257100
O55026	O55026;O55026-2	ENTP2_MOUSE	Entpd2	Ectonucleoside triphosphate diphosphohydrolase 2	6381610	8035850	4606320	4334720	8051910	4264550
O55028	O55028	BCKD_MOUSE	Bckdk	Branched-chain alpha-ketoacid dehydrogenase kinase		908075	1113130			314513
O55029	O55029	COPB2_MOUSE	Copb2	Coatomer subunit beta'	14315100	14346200	13465200	14221600	14295900	21392900
O55033	O55033	NCK2_MOUSE	Nck2	Cytoplasmic protein NCK2	1525150		1259250	1938290	1587520	812107
O55042;O55042-2	O55042;O55042-2	SYUA_MOUSE	Snca	Alpha-synuclein			1286930		2821610	1053810
O55057	O55057	PDE6D_MOUSE	Pde6d	Retinal rod rhodopsin-sensitive cGMP 3',5'-cyclic phosphodiesterase subunit delta
O55060	O55060	TPMT_MOUSE	Tpmt	Thiopurine S-methyltransferase	4410120	4274920	4813330	3967230	3624700	2972190
O55071	O55071	CP2BJ_MOUSE	Cyp2b19	Cytochrome P450 2B19		873460		189901	784303
O55091	O55091	IMPCT_MOUSE	Impact	Protein IMPACT	1823870	1204270	1349460	3723730	1464850	1105270
O55098	O55098	STK10_MOUSE	Stk10	Serine/threonine-protein kinase 10	1738160	623644	2325030	2710500	1664150	1566260
O55100;O55100-2	O55100;O55100-2	SNG1_MOUSE	Syngr1	Synaptogyrin-1	6454410	6160820	6293290	4355000	3378360	5693470
O55101	O55101	SNG2_MOUSE	Syngr2	Synaptogyrin-2	4337470	3843310	6012070	4039480	3892260	7800930
O55102	O55102	BL1S1_MOUSE	Bloc1s1	Biogenesis of lysosome-related organelles complex 1 subunit 1
O55106	O55106	STRN_MOUSE	Strn	Striatin	2068140	2118480	1842240	1913000	2267630	1884800
O55111	O55111	DSG2_MOUSE	Dsg2	Desmoglein-2		1282140		792579	993184	623053
O55125	O55125	NIPS1_MOUSE	Nipsnap1	Protein NipSnap homolog 1	3831740	5134940	2807190	5010320	4914210	3390460
O55126	O55126	NIPS2_MOUSE	Nipsnap2	Protein NipSnap homolog 2	10564500	9372560	8328280	10746100	7655480	17692200
O55128	O55128	SAP18_MOUSE	Sap18	Histone deacetylase complex subunit SAP18	4874630	4604520	6068120	7516300	5361550	4285450
O55131	O55131	SEPT7_MOUSE	Septin7	Septin-7	23541500	23043200	24273000	21047500	21150400	17974300
O55135	O55135	IF6_MOUSE	Eif6	Eukaryotic translation initiation factor 6	11871000	8617090	6823830	9644340	10086100	10801900
O55137	O55137;Q9QYR7;Q9QYR7-2	ACOT1_MOUSE	Acot1	Acyl-coenzyme A thioesterase 1
O55142	O55142	RL35A_MOUSE	Rpl35a	Large ribosomal subunit protein eL33	13836600	11159300	13614600	11872100	13300700	28092500
O55143	O55143;O55143-2	AT2A2_MOUSE	Atp2a2	Sarcoplasmic/endoplasmic reticulum calcium ATPase 2	34732700	43001600	28241100	31892500	29642800	48324900
O55187;O55187-2	O55187;O55187-2	CBX4_MOUSE	Cbx4	E3 SUMO-protein ligase CBX4			1736940	2350850	2122210
O55196	O55196	ENAM_MOUSE	Enam	Enamelin				1673150	1845270
O55201	O55201;O55201-2	SPT5H_MOUSE	Supt5h	Transcription elongation factor SPT5	5604010	4261470	4001610	3966720	4920560	5546890
O55222	O55222	ILK_MOUSE	Ilk	Integrin-linked protein kinase	12078800	12834200	10895100	9641900	8598650	6216110
O55229	O55229	CHKB_MOUSE	Chkb	Choline/ethanolamine kinase	2791390	1125700	3419730	3781450	3680150
O55234	O55234	PSB5_MOUSE	Psmb5	Proteasome subunit beta type-5	6470490	5566680	5082930	6601230	5628460	7068830
O55236	O55236	MCE1_MOUSE	Rngtt	mRNA-capping enzyme	1597580	1547530	1806620	1427890	1521550	1614140
O55239	O55239	NNMT_MOUSE	Nnmt	Nicotinamide N-methyltransferase	3684900	1532350	1471410	4251960	3533210	2989710
O55242;O55242-2	O55242;O55242-2	SGMR1_MOUSE	Sigmar1	Sigma non-opioid intracellular receptor 1	1733580	938295	1355150	1970740	2722080	1790620
O70133;O70133-2	O70133;O70133-2	DHX9_MOUSE	Dhx9	ATP-dependent RNA helicase A	18664200	16529700	16257700	17324400	17063700	15324800
O70145	O70145	NCF2_MOUSE	Ncf2	Neutrophil cytosol factor 2	4540580	3306920	3486800	7025310	3618230	2095060
O70152	O70152	DPM1_MOUSE	Dpm1	Dolichol-phosphate mannosyltransferase subunit 1	6968640	6999490	8195960	7970930	8133770	13323900
O70161;O70161-3	O70161;O70161-2;O70161-3	PI51C_MOUSE	Pip5k1c	Phosphatidylinositol 4-phosphate 5-kinase type-1 gamma	898103	902224	1309750	910238	1000790	1016210
O70172	O70172	PI42A_MOUSE	Pip4k2a	Phosphatidylinositol 5-phosphate 4-kinase type-2 alpha	1539350	1481960	2206020	1853190	1683500	1596460
O70194	O70194	EIF3D_MOUSE	Eif3d	Eukaryotic translation initiation factor 3 subunit D	9304480	7130600	6147080	7444250	8415380	11442000
O70200	O70200	AIF1_MOUSE	Aif1	Allograft inflammatory factor 1	2293440	2637660	5135700	3816300	3198440	2903200
O70209	O70209	PDLI3_MOUSE	Pdlim3	PDZ and LIM domain protein 3	19577900	26327800	18010000	16032400	7633710	6111560
O70250	O70250	PGAM2_MOUSE	Pgam2	Phosphoglycerate mutase 2				1024370		7177390
O70251	O70251	EF1B_MOUSE	Eef1b	Elongation factor 1-beta	27729500	28363900	26745800	22387600	30436600	52887900
O70252	O70252	HMOX2_MOUSE	Hmox2	Heme oxygenase 2	3553620	3817380	3334250	3393490	3670120	2116950
O70258;O70258-2	O70258;O70258-2	SGCE_MOUSE	Sgce	Epsilon-sarcoglycan	533229	1687040	552034	1062820	1859320	693118
O70274	O70274;Q63739	TP4A2_MOUSE	Ptp4a2	Protein tyrosine phosphatase type IVA 2	1696860	1750120	4108630	2371670	1057530	863693
O70293;O70293-2	O70293;O70293-2	GRK6_MOUSE	Grk6	G protein-coupled receptor kinase 6					517103
O70305	O70305;O70305-2;O70305-3	ATX2_MOUSE	Atxn2	Ataxin-2	630524	509798	285831	771983	732353	914165
O70309	O70309;O70309-2	ITB5_MOUSE	Itgb5	Integrin beta-5	2681890	2644520	2462690	3521260	1876320	495307
O70310	O70310	NMT1_MOUSE	Nmt1	Glycylpeptide N-tetradecanoyltransferase 1	8094460	6671390	7306260	6998510	6721310	11892300
O70311	O70311	NMT2_MOUSE	Nmt2	Glycylpeptide N-tetradecanoyltransferase 2	2841270	1819670	1999420	2002700	2180110	2714530
O70318	O70318	E41L2_MOUSE	Epb41l2	Band 4.1-like protein 2	19610000	19877000	19956700	20493100	21251900	15247400
O70325;O70325-2;O70325-3	O70325;O70325-2;O70325-3	GPX4_MOUSE	Gpx4	Phospholipid hydroperoxide glutathione peroxidase GPX4	6757340	5733580	5179770	5853650	6708520	5872920
O70348	O70348	DXO_MOUSE	Dxo	Decapping and exoribonuclease protein	1780770			268881
O70362	O70362	PHLD_MOUSE	Gpld1	Phosphatidylinositol-glycan-specific phospholipase D	2049140	2112290	2275580		1511800	3377460
O70370	O70370	CATS_MOUSE	Ctss	Cathepsin S	8444700	3952860	6996020	8995040	11973800	6372970
O70378	O70378	EMC8_MOUSE	Emc8	ER membrane protein complex subunit 8	5601150	4835970	4823940	4114650	5766530	6313550
O70400	O70400	PDLI1_MOUSE	Pdlim1	PDZ and LIM domain protein 1	9147310	8907480	8253850	6771720	13000800	9886720
O70404	O70404	VAMP8_MOUSE	Vamp8	Vesicle-associated membrane protein 8	5062150	5061500	7618990	3815890	5139770	8740270
O70421	O70421	FZD1_MOUSE	Fzd1	Frizzled-1				1820580
O70422	O70422	TF2H4_MOUSE	Gtf2h4	General transcription factor IIH subunit 4
O70423	O70423;O70423-2	AOC3_MOUSE	Aoc3	Amine oxidase [copper-containing] 3	37007600	40396700	70114200	36062800	97130600	24537800
O70433	O70433	FHL2_MOUSE	Fhl2	Four and a half LIM domains protein 2				1036120
O70435	O70435	PSA3_MOUSE	Psma3	Proteasome subunit alpha type-3	14782800	13632900	13730700	11697200	14198700	13815300
O70439	O70439	STX7_MOUSE	Stx7	Syntaxin-7	4987900	4599880	3595250	5300680	5624690	4676310
O70451	O70451	MOT2_MOUSE	Slc16a7	Monocarboxylate transporter 2	351913	350242	382312		391722	594508
O70456	O70456	1433S_MOUSE	Sfn	14-3-3 protein sigma	32749500	90456200	31886900	20959500	46239300	34383100
O70469	O70469	DOK2_MOUSE	Dok2	Docking protein 2
O70475	O70475	UGDH_MOUSE	Ugdh	UDP-glucose 6-dehydrogenase	10527200	24769700	8746340	9208690	10766100	5346200
O70477	O70477	PKNX1_MOUSE	Pknox1	Homeobox protein PKNOX1	259477	225354	222762	38985.3	141047
O70481	O70481	UBR1_MOUSE	Ubr1	E3 ubiquitin-protein ligase UBR1	1241540	1550460	2099840	1770990	1453490
O70491	O70491	STRA6_MOUSE	Stra6	Receptor for retinol uptake STRA6	11343800	12583900	6073010	7933370	5385530	6180760
O70492	O70492	SNX3_MOUSE	Snx3	Sorting nexin-3	12459300	12595100	13428700	13546100	12767100	12907200
O70493	O70493	SNX12_MOUSE	Snx12	Sorting nexin-12	10124500	11911200	11964300	10201400	7458680	9109490
O70494;O70494-2;O70494-3	O70494;O70494-2;O70494-3	SP3_MOUSE	Sp3	Transcription factor Sp3	670695				501005
O70496	O70496	CLCN7_MOUSE	Clcn7	H(+)/Cl(-) exchange transporter 7
O70503	O70503;O70503-2	DHB12_MOUSE	Hsd17b12	Very-long-chain 3-oxoacyl-CoA reductase	12973900	14319800	18891100	9874670	16014900	12889200
O70551	O70551	SRPK1_MOUSE	Srpk1	SRSF protein kinase 1	2036690	1931110	2476650	1503120	2771460	2958940
O70566	O70566	DIAP2_MOUSE	Diaph2	Protein diaphanous homolog 2	2088580		1695800	1746440	1761700	1529910
O70570	O70570	PIGR_MOUSE	Pigr	Polymeric immunoglobulin receptor		1144870			2297670
O70572	O70572	NSMA_MOUSE	Smpd2	Sphingomyelin phosphodiesterase 2	2286030	2876360	2480910	2334740	2626550	2689660
O70579	O70579	PM34_MOUSE	Slc25a17	Peroxisomal membrane protein PMP34	412478	170897			598026
O70585;O70585-2	O70585;O70585-2	DTNB_MOUSE	Dtnb	Dystrobrevin beta	6411110	6251280	414718	6607760		595211
O70589;O70589-3;O70589-4;O70589-5	O70589;O70589-3;O70589-4;O70589-5	CSKP_MOUSE	Cask	Peripheral plasma membrane protein CASK	2310110	1982530	2600040	2748250	2802600	3311110
O70591	O70591	PFD2_MOUSE	Pfdn2	Prefoldin subunit 2	5015500	4968130	6259110	5234720	4437480	4842570
O70622-2	O70622-2	RTN2_MOUSE	Rtn2	Isoform 2 of Reticulon-2
O88196;O88196-2;O88196-3;O88196-4;O88196-6	O88196;O88196-2;O88196-3;O88196-4;O88196-6	TTC3_MOUSE	Ttc3	E3 ubiquitin-protein ligase TTC3	4181550	9698780	3246410	3097790	1873670
O88207;O88207-2	O88207;O88207-2	CO5A1_MOUSE	Col5a1	Collagen alpha-1(V) chain	13608100	15229100	6834870	12982400	14084100	12037300
O88271	O88271	CFDP1_MOUSE	Cfdp1	Craniofacial development protein 1	1475310	1359440	1826510	1453470	916832	1715870
O88286;O88286-2;O88286-3	O88286;O88286-2;O88286-3	WIZ_MOUSE	Wiz	Protein Wiz	518823	246435	493247	545822
O88291	O88291	ZN326_MOUSE	Znf326	DBIRD complex subunit ZNF326	1858790	1821220	1226380	2290080	1875490	1571750
O88307	O88307	SORL_MOUSE	Sorl1	Sortilin-related receptor
O88310	O88310	ITL1A_MOUSE	Itln1	Intelectin-1a		2748940			4626920
O88312	O88312	AGR2_MOUSE	Agr2	Anterior gradient protein 2 homolog	4105770	11806000	3961290	5579010	38232400	4541500
O88322	O88322	NID2_MOUSE	Nid2	Nidogen-2	9355810	10555000	10545000	11397200	18394900	9547410
O88327	O88327	CTNL1_MOUSE	Ctnnal1	Alpha-catulin	1104990	1178050		1552630	1475310
O88329	O88329;P46735;P46735-2	MYO1A_MOUSE	Myo1a	Unconventional myosin-Ia	3044170	5181510	3252120	3847070	19495100	3897850
O88342	O88342	WDR1_MOUSE	Wdr1	WD repeat-containing protein 1	30226800	33921400	29206900	36619900	27486300	19151900
O88343;O88343-2	O88343;O88343-2	S4A4_MOUSE	Slc4a4	Electrogenic sodium bicarbonate cotransporter 1		959542		378203	868858
O88351	O88351	IKKB_MOUSE	Ikbkb	Inhibitor of nuclear factor kappa-B kinase subunit beta			664716	997877
O88379	O88379	BAZ1A_MOUSE	Baz1a	Bromodomain adjacent to zinc finger domain protein 1A			2798180
O88384	O88384	VTI1B_MOUSE	Vti1b	Vesicle transport through interaction with t-SNAREs homolog 1B			1846180			1409470
O88428	O88428	PAPS2_MOUSE	Papss2	Bifunctional 3'-phosphoadenosine 5'-phosphosulfate synthase 2	3594120	22734900	3852360	4076630	3916240
O88441	O88441	MTX2_MOUSE	Mtx2	Metaxin-2	3484620	3126020	2341610	3495290	3686830	4012370
O88447	O88447	KLC1_MOUSE	Klc1	Kinesin light chain 1	1962230	1727050	1379470	1768980	1504910
O88448	O88448	KLC2_MOUSE	Klc2	Kinesin light chain 2	2249840	2414000	2717280	2397830	2250310	1979940
O88451	O54909;O88451	RDH7_MOUSE	Rdh7	Retinol dehydrogenase 7		6616960		2191200	8514480	11698400
O88455	O88455	DHCR7_MOUSE	Dhcr7	7-dehydrocholesterol reductase	1351820		1282830	1468570	1795140	2476440
O88456	O88456;Q9D7J7	CPNS1_MOUSE	Capns1	Calpain small subunit 1	12031700	12697800	10587100	7418000	8801030	9414220
O88477	O88477	IF2B1_MOUSE	Igf2bp1	Insulin-like growth factor 2 mRNA-binding protein 1				1137600
O88487	O88487	DC1I2_MOUSE	Dync1i2	Cytoplasmic dynein 1 intermediate chain 2	5945370	5692190	5686660	5375650	6178800	5103640
O88492	O88492;O88492-2	PLIN4_MOUSE	Plin4	Perilipin-4	5087650	6923360	12880900	4331650	12755500	6501060
O88508	O88508;O88508-2	DNM3A_MOUSE	Dnmt3a	DNA (cytosine-5)-methyltransferase 3A	450689	445823	622971		619961	302583
O88512	O88512	AP1G2_MOUSE	Ap1g2	AP-1 complex subunit gamma-like 2	455758	687264		582474	962417
O88520	O88520	SHOC2_MOUSE	Shoc2	Leucine-rich repeat protein SHOC-2	2177040	2230000	1848410	2448450	1733920	1528230
O88522	O88522	NEMO_MOUSE	Ikbkg	NF-kappa-B essential modulator					237835
O88531	O88531	PPT1_MOUSE	Ppt1	Palmitoyl-protein thioesterase 1	4931400	3410160	4764730	4907610	4052480	4626740
O88532	O88532	ZFR_MOUSE	Zfr	Zinc finger RNA-binding protein	4446740	3136260	2847270	3850870	2682440	2758990
O88533	O88533	DDC_MOUSE	Ddc	Aromatic-L-amino-acid decarboxylase		630978		378656	699228
O88543	O88543	CSN3_MOUSE	Cops3	COP9 signalosome complex subunit 3	3767850	3085570	4533400	4286930	3415380	5232970
O88544	O88544	CSN4_MOUSE	Cops4	COP9 signalosome complex subunit 4	5231280	4357420	5045370	4723050	4589080	5077490
O88545	O88545	CSN6_MOUSE	Cops6	COP9 signalosome complex subunit 6	4523020	5052010	4904900	4325270	4589820	4809060
O88559;O88559-2	O88559;O88559-2	MEN1_MOUSE	Men1	Menin
O88569	O88569;O88569-2;O88569-3	ROA2_MOUSE	Hnrnpa2b1	Heterogeneous nuclear ribonucleoproteins A2/B1	117617000	129638000	126777000	141010000	128861000	115695000
O88587;O88587-2	O88587;O88587-2	COMT_MOUSE	Comt	Catechol O-methyltransferase	12430300	13299300	13437500	13325100	11680100	11614800
O88597	O88597	BECN1_MOUSE	Becn1	Beclin-1				359018	376399
O88622;O88622-2	O88622;O88622-2	PARG_MOUSE	Parg	Poly(ADP-ribose) glycohydrolase					1880920
O88630	O88630	GOSR1_MOUSE	Gosr1	Golgi SNAP receptor complex member 1	2642570	1950520	2124790	1709770	2416350	2403450
O88643	O88643	PAK1_MOUSE	Pak1	Serine/threonine-protein kinase PAK 1
O88653	O88653	LTOR3_MOUSE	Lamtor3	Ragulator complex protein LAMTOR3	4583510	5327050	6339020	5604330	6077470	7041990
O88665	O88665	BRD7_MOUSE	Brd7	Bromodomain-containing protein 7	166436	84708.4			108007	200194
O88667	O88667	RAD_MOUSE	Rrad	GTP-binding protein RAD
O88668	O88668	CREG1_MOUSE	Creg1	Protein CREG1	8776030	8743150	8685900	12497200	12859500	12496700
O88673	O88673	DGKA_MOUSE	Dgka	Diacylglycerol kinase alpha	517050		1244820	508913
O88685	O88685	PRS6A_MOUSE	Psmc3	26S proteasome regulatory subunit 6A	17904200	15031400	17712600	16248600	16518700	17050400
O88696	O88696	CLPP_MOUSE	Clpp	ATP-dependent Clp protease proteolytic subunit, mitochondrial	5927670	5051720	5663140	4965100	5709110	6533910
O88708	O88708	ORC4_MOUSE	Orc4	Origin recognition complex subunit 4	282339	230927		400567	244749
O88712;O88712-2	O88712;P56546;O88712-2;O88712-3;P56546-2	CTBP1_MOUSE	Ctbp1	C-terminal-binding protein 1	24138300	26615400	29058900	25219800	23218500	18409000
O88736	O88736	DHB7_MOUSE	Hsd17b7	3-keto-steroid reductase/17-beta-hydroxysteroid dehydrogenase 7
O88738;O88738-2;O88738-3	O88738;O88738-2;O88738-3	BIRC6_MOUSE	Birc6	Baculoviral IAP repeat-containing protein 6	2411990	2325470	2665100	2401800	2202720	1675270
O88746	O88746	TOM1_MOUSE	Tom1	Target of Myb1 membrane trafficking protein	2012380	1907210	1626380	2098400	2042950	3071360
O88792	O88792	JAM1_MOUSE	F11r	Junctional adhesion molecule A	10519200	9567260	7484320	10221000	8276010	8581350
O88796	O88796	RPP30_MOUSE	Rpp30	Ribonuclease P protein subunit p30	3073070	2308350	2695140	3665900	2288620	579677
O88811	O88811;O88811-2	STAM2_MOUSE	Stam2	Signal transducing adapter molecule 2	632702			1078230	1429550	1823730
O88829;O88829-2	O88829;O88829-2	SIAT9_MOUSE	St3gal5	Lactosylceramide alpha-2,3-sialyltransferase
O88843	O88843	CRADD_MOUSE	Cradd	Death domain-containing protein CRADD	978266	909541	483084	1037890	1219240	1132130
O88844	O88844	IDHC_MOUSE	Idh1	Isocitrate dehydrogenase [NADP] cytoplasmic	22821800	26272000	22776500	22365800	27115300	20589700
O88845	O88845	AKA10_MOUSE	Akap10	A-kinase anchor protein 10, mitochondrial
O88848;O88848-2	O88848;O88848-2	ARL6_MOUSE	Arl6	ADP-ribosylation factor-like protein 6	1202660	946404	903440	1962430		881700
O88851	O88851	RBBP9_MOUSE	Rbbp9	Putative hydrolase RBBP9	7834310	8107470	6928510	9541290	5221950	7785930
O88874	O88874	CCNK_MOUSE	Ccnk	Cyclin-K	685918		1575570		811971
O88876	O88876	DHRS3_MOUSE	Dhrs3	Short-chain dehydrogenase/reductase 3	1640230	1106320		920755		1741810
O88879;O88879-2	O88879;O88879-2	APAF_MOUSE	Apaf1	Apoptotic protease-activating factor 1	749336	972162	1134560	671957	978591	525757
O88888	O88888	APBA3_MOUSE	Apba3	Amyloid-beta A4 precursor protein-binding family A member 3
O88895;O88895-2	O88895;O88895-2	HDAC3_MOUSE	Hdac3	Histone deacetylase 3	594153	753485	1187560	6348140
O88907	O88907;Q8C5D8;Q8C5D8-2;Q8C5D8-3;Q8C5D8-4;Q8C5D8-5	PIAS1_MOUSE	Pias1	E3 SUMO-protein ligase PIAS1
O88908	O88908	SOAT2_MOUSE	Soat2	Sterol O-acyltransferase 2					860685	698774
O88910	O88910	MPP3_MOUSE	Mpp3	MAGUK p55 subfamily member 3	8091370	7073980		5940360	2557900
O88935;O88935-1;O88935-3	O88935;O88935-1;O88935-3	SYN1_MOUSE	Syn1	Synapsin-1	415756	485549		319171	193743
O88947	O88947	FA10_MOUSE	F10	Coagulation factor X					2009330
O88952	O88952	LIN7C_MOUSE	Lin7c	Protein lin-7 homolog C	5778170	6647830	4775660	7023260	6821560	8078110
O88958	O88958	GNPI1_MOUSE	Gnpda1	Glucosamine-6-phosphate isomerase 1	5088210	4794410	4594310	5300700	5694130	4144010
O88967	O88967	YMEL1_MOUSE	Yme1l1	ATP-dependent zinc metalloprotease YME1L1	2590950	2090830	2628320	2113310	2459320	1367830
O88968	O88968	TCO2_MOUSE	Tcn2	Transcobalamin-2
O88974;O88974-4;O88974-7	O88974;O88974-4;O88974-7	SETB1_MOUSE	Setdb1	Histone-lysine N-methyltransferase SETDB1
O88983	O88983	STX8_MOUSE	Stx8	Syntaxin-8		525996		1022050	1281050
O88986	O88986	KBL_MOUSE	Gcat	2-amino-3-ketobutyrate coenzyme A ligase, mitochondrial	1368470	1699430	1012120	2212820	1870620	26706200
O88990	O88990	ACTN3_MOUSE	Actn3	Alpha-actinin-3
O89001	O89001	CBPD_MOUSE	Cpd	Carboxypeptidase D	2299140	2978340	2661260	2480800	2982360	4190220
O89013	O89013	OBRG_MOUSE	Leprot	Leptin receptor gene-related protein	384558			411790	260916	243266
O89016	O89016	ABCD4_MOUSE	Abcd4	Lysosomal cobalamin transporter ABCD4
O89017	O89017	LGMN_MOUSE	Lgmn	Legumain	14375800	8158980	11113300	19219500	11007600	4860260
O89023	O89023	TPP1_MOUSE	Tpp1	Tripeptidyl-peptidase 1	6923210	8538060	12563600	10158700	5641770	3446840
O89032;O89032-2;O89032-3	O89032;O89032-2;O89032-3	SPD2A_MOUSE	Sh3pxd2a	SH3 and PX domain-containing protein 2A	332181			302782	315331	581984
O89051	O89051	ITM2B_MOUSE	Itm2b	Integral membrane protein 2B	3394050	3721370	3031220	3212610	2772080	2591330
O89053	O89053	COR1A_MOUSE	Coro1a	Coronin-1A	17154100	15334200	20206400	20094900	16810900	10794100
O89079	O89079	COPE_MOUSE	Cope	Coatomer subunit epsilon	5836310	5995330	4279510	6726810	8304440	9455480
O89086	O89086	RBM3_MOUSE	Rbm3	RNA-binding protein 3	28679600	21030900	18717300	25548700	16273000	17068700
O89090;O89090-2	O89090;O89090-2	SP1_MOUSE	Sp1	Transcription factor Sp1
O89110	O89110	CASP8_MOUSE	Casp8	Caspase-8	1519480				2009160
O89112	O89112	LANC1_MOUSE	Lancl1	Glutathione S-transferase LANCL1	2518550	3390200	3935610	3411620	2435120
O89114	O89114	DNJB5_MOUSE	Dnajb5	DnaJ homolog subfamily B member 5			514734
O89116	O89116	VTI1A_MOUSE	Vti1a	Vesicle transport through interaction with t-SNAREs homolog 1A						341851
P00158	P00158	CYB_MOUSE	Mt-Cyb	Cytochrome b	3758380	3226530	2253940	5663550	6117260	6143740
P00329	P00329	ADH1_MOUSE	Adh1	Alcohol dehydrogenase 1	16902900	51476000	54920300	11285700	30445900	38119300
P00375	P00375	DYR_MOUSE	Dhfr	Dihydrofolate reductase	3630620	3461190	3359430	3096890	4035140	3780700
P00397	P00397	COX1_MOUSE	Mtco1	Cytochrome c oxidase subunit 1				3570320	3543810
P00405	P00405	COX2_MOUSE	Mtco2	Cytochrome c oxidase subunit 2	49219700	53576700	38927300	44926500	54446500	58129100
P00416	P00416	COX3_MOUSE	mt-Co3	Cytochrome c oxidase subunit 3	296504	320695		277883	340904	496652
P00493	P00493	HPRT_MOUSE	Hprt1	Hypoxanthine-guanine phosphoribosyltransferase	17365400	15892300	13213800	15764700	12690100	11949600
P00683	P00683	RNAS1_MOUSE	Rnase1	Ribonuclease pancreatic						25382700
P00687	P00687	AMY1_MOUSE	Amy1	Alpha-amylase 1						4506380
P00688	P00687;P00688	AM2A5_MOUSE	Amy2a5	Pancreatic alpha-amylase 2a5	10531400	43285900	19543500	17672000	40963000	2539830000
P00848	P00848	ATP6_MOUSE	Mtatp6	ATP synthase subunit a
P00920	P00920	CAH2_MOUSE	Ca2	Carbonic anhydrase 2	17035100	24307300	18956700	6095700	21009300	25107700
P01027	P01027	CO3_MOUSE	C3	Complement C3	29473700	24447700	43437100	16970600	28519800	32357600
P01029	P01029	CO4B_MOUSE	C4b	Complement C4-B	5390500	4337530	7326750	4361930	5989040	6894280
P01592	P01592	IGJ_MOUSE	Jchain	Immunoglobulin J chain	21121200	23820400	27347300	21435900	44436400	29894900
P01630	P01630	KV2A6_MOUSE		Ig kappa chain V-II region 7S34.1	1632640		885711	1500680		1708550
P01631	P01631	KV2A7_MOUSE		Ig kappa chain V-II region 26-10	2942780	10327700	13852800	1180560	8108530
P01632	P01632	KV1A1_MOUSE	Igkv7-33	Ig kappa chain V-I region S107A	11417800	9351370	8888810	23983800	19324100	16232100
P01633	P01633;P01634	KV5A1_MOUSE	Igkv6-17	Immunoglobulin kappa chain variable 6-17	11654100	11427600	28022800	18970100	37550400	15257700
P01634	P01634	KV5A2_MOUSE		Ig kappa chain V-V region MOPC 21	475555		511849	929130	550257	710891
P01635	P01635	KV5A3_MOUSE	Igkv12-41	Immunoglobulin kappa chain variable 12-41 (Fragment)	11628100	19903700	9696280	15230000	11208200	5745790
P01636	P01636	KV5A4_MOUSE		Ig kappa chain V-V region MOPC 149	1605270	12782300		7586730	1503210
P01638	P01637;P01638	KV5A6_MOUSE		Ig kappa chain V-V region L6 (Fragment)	8230270	12709600	138283000	6758600	10696400	50187100
P01639	P01639	KV5A7_MOUSE	Igkv9-120	Immunoglobulin kappa chain variable 9-120			3471810		23042300	5745790
P01642	P01642	KV5A9_MOUSE	Gm10881	Ig kappa chain V-V region L7 (Fragment)	9087440
P01644;P01645	P01644;P01645;P01646;P01647;P01648;P04946	KV5AB_MOUSE;KV5AC_MOUSE		Ig kappa chain V-V region HP R16.7	3771640	2202210	31453700	2928080	18226500	2696370
P01648	P01648;P01649	KV5AF_MOUSE		Ig kappa chain V-V region HP 91A3	11485400				8822510
P01654	P01654;P01656	KV3A1_MOUSE		Ig kappa chain V-III region PC 2880/PC 1229	964013	6480720			3056120	2856340
P01660	P01660	KV3A8_MOUSE		Ig kappa chain V-III region PC 3741/TEPC 111	7155300	41335200	4561920	8653080	2853550	1567080
P01662;P01663	P01662;P01663	KV3AA_MOUSE;KV3AB_MOUSE		Ig kappa chain V-III region ABPC 22/PC 9245	24813000	23964300	34200000	57421800	39305200	38119500
P01664;P01665;P01666;P01668	P01664;P01665;P01666;P01668	KV3AC_MOUSE;KV3AD_MOUSE;KV3AE_MOUSE;KV3AG_MOUSE		Ig kappa chain V-III region CBPC 101		6361260		1715970
P01671	P01661;P01662;P01663;P01670;P01671;P01672	KV3AJ_MOUSE		Ig kappa chain V-III region PC 7175	41976000	97413100	73074400	63046400	75663300	72295900
P01674	P01674	KV3AM_MOUSE		Ig kappa chain V-III region PC 2154	21466200	4956520	5656790	11840100	32458400	4913600
P01680	P01680	KV4A1_MOUSE		Ig kappa chain V-IV region S107B	1915410	12724000	2445210	1281500	2497170	3449000
P01723;P01727	P01723;P01727;P01728	LV1A_MOUSE;LV1E_MOUSE		Ig lambda-1 chain V region			5443450		20573200
P01741	P01741	HVM00_MOUSE		Ig heavy chain V region	14498600	2083620	2487630	2836370	9308110	8173240
P01754;P06328	P01753;P01754;P06328	HVM10_MOUSE;HVM49_MOUSE	Ighv1-62-3;Ighv1-72	Ig heavy chain V region 1-62-3	3952650	4827810	3466230	1501190	2443830
P01786	P01786	HVM17_MOUSE		Ig heavy chain V region MOPC 47A	712316	519911	823992		41992300	2716910
P01787;P01788;P01790;P01791;P01794	P01787;P01788;P01790;P01791;P01794	HVM18_MOUSE;HVM19_MOUSE;HVM21_MOUSE;HVM22_MOUSE;HVM25_MOUSE		Ig heavy chain V regions TEPC 15/S107/HPCM1/HPCM2/HPCM3	892764		2447180		3360650	954312
P01801	P01796;P01797;P01799;P01801;P01803;P01804	HVM32_MOUSE		Ig heavy chain V-III region J606	2061350			881827	1884430
P01806;P01807;P01808;P01810	P01806;P01808;P01811;P01807;P01810	HVM36_MOUSE;HVM37_MOUSE;HVM38_MOUSE;HVM40_MOUSE		Ig heavy chain V region 441			27610000
P01831	P01831	THY1_MOUSE	Thy1	Thy-1 membrane glycoprotein	12559600	12017600	15491100	8493190	13295300	6797590
P01837	P01837	IGKC_MOUSE	Igkc	Immunoglobulin kappa constant	39480400	38966100	48518300	22305600	48366400	22295700
P01843	P01843	LAC1_MOUSE		Ig lambda-1 chain C region	1263890	846715	2010340	782707	15011800	3516340
P01863;P01865	P01865;P01863;P01864	GCAA_MOUSE;GCAM_MOUSE	Igh-1a;Ighg	Ig gamma-2A chain C region, A allele	26649200	15440600	7005820	9062170	42662600	20647100
P01864	P01864	GCAB_MOUSE		Ig gamma-2A chain C region secreted form	71037400	44045500	58471900	19013400	61757200	34422500
P01867;P01867-2	P01867;P01867-2	IGG2B_MOUSE	Ighg2b	Immunoglobulin heavy constant gamma 2B	20867500	19260600	31987500	18166400	20861300	39382000
P01868;P01869	P01868;P01869	IGH1M_MOUSE;IGHG1_MOUSE	Ighg1	Ig gamma-1 chain C region secreted form	31926300	40234400	205596000	9130590	69168700	18075300
P01872;P01872-2	P01872;P01872-2	IGHM_MOUSE	Ighm	Immunoglobulin heavy constant mu	7479930	8385270	24835000	4998610	20965900	9346960
P01878	P01878	IGHA_MOUSE		Ig alpha chain C region	115396000	143225000	117923000	71177700	88102100	32998600
P01887	P01887	B2MG_MOUSE	B2m	Beta-2-microglobulin	4144360	4549680	5839860	1597560	1297930	2129410
P01898	P01898	HA10_MOUSE	H2-Q10	H-2 class I histocompatibility antigen, Q10 alpha chain				225386
P01899	P01897;P01899	HA11_MOUSE	H2-D1	H-2 class I histocompatibility antigen, D-B alpha chain	20081800	21368400	24020600	15853900	27833800	15881000
P01901	P01901	HA1B_MOUSE	H2-K1	H-2 class I histocompatibility antigen, K-B alpha chain	5803700	6496820	8048850	5529610	10122100	4771790
P01902	P01902;P06339;P14432	HA1D_MOUSE	H2-K1	H-2 class I histocompatibility antigen, K-D alpha chain					1526520
P01942	P01942;P06467	HBA_MOUSE	Hba	Hemoglobin subunit alpha	1116870000	1551160000	957816000	448992000	1357130000	2382020000
P02088	P02088	HBB1_MOUSE	Hbb-b1	Hemoglobin subunit beta-1	2085380000	2995070000	1711870000	844558000	2796990000	4594170000
P02089	P02089	HBB2_MOUSE	Hbb-b2	Hemoglobin subunit beta-2	918271
P02301;P68433;P84228;P84244	P02301;P68433;P84228;P84244	H31_MOUSE;H32_MOUSE;H33_MOUSE;H3C_MOUSE	H3-3a;H3-5;H3c1;H3c2	Histone H3.3C	807205000	871106000	914117000	792146000	938192000	762595000
P02463	P02463	CO4A1_MOUSE	Col4a1	Collagen alpha-1(IV) chain	22139300	15911800	14241100	23207200	14213000	13268500
P02468	P02468	LAMC1_MOUSE	Lamc1	Laminin subunit gamma-1	17981600	21912100	19998500	18315800	26646800	15611800
P02469	P02469	LAMB1_MOUSE	Lamb1	Laminin subunit beta-1	11632600	12184800	14813800	13338300	25550200	14598400
P02535;P02535-2;P02535-3	P02535;P02535-2;P02535-3	K1C10_MOUSE	Krt10	Keratin, type I cytoskeletal 10	9507850	11047400	10939400	16242200	12494100	16000200
P03888	P03888	NU1M_MOUSE	Mtnd1	NADH-ubiquinone oxidoreductase chain 1	4020830	5638680	3956120	5298430	3940440	5215650
P03893	P03893	NU2M_MOUSE	mt-Nd2	NADH-ubiquinone oxidoreductase chain 2				241307
P03899	P03899	NU3M_MOUSE	mt-Nd3	NADH-ubiquinone oxidoreductase chain 3	3359860	2870870	3645880	1600570	2329040	4504760
P03911	P03911	NU4M_MOUSE	Mtnd4	NADH-ubiquinone oxidoreductase chain 4	6439290	5149880	3614540	5598780	7633480	7721650
P03921	P03921	NU5M_MOUSE	Mtnd5	NADH-ubiquinone oxidoreductase chain 5	7415020	8364510	7369980	6577690	9431810	7246370
P03930	P03930	ATP8_MOUSE	Mtatp8	ATP synthase protein 8	8556780	11944900	3941250	4784920	3309770	10498200
P03953;P03953-2	P03953;P03953-2	CFAD_MOUSE	Cfd	Complement factor D	2154260	2945650	4701760	2759100	2269410	3777160
P03958	P03958	ADA_MOUSE	Ada	Adenosine deaminase	8832590	17494100	13751400	12313900	7988570	7513580
P03977	P01654;P01655;P01656;P03977	KV3A4_MOUSE		Ig kappa chain V-III region 50S10.1	8573350	57557000	24196800	8288840	23241200	29203100
P03987;P03987-2	P03987;P03987-2	IGHG3_MOUSE		Ig gamma-3 chain C region	4651600	3818890	13402000	5033820	13357700	5827740
P03995;P03995-2	P03995;P03995-2	GFAP_MOUSE	Gfap	Glial fibrillary acidic protein				4695510
P04104	P04104	K2C1_MOUSE	Krt1	Keratin, type II cytoskeletal 1	11150100	15835900	13561800	25994600	23556600	31981100
P04117	P04117	FABP4_MOUSE	Fabp4	Fatty acid-binding protein, adipocyte	160764000	177672000	545050000	93661400	634061000	245361000
P04184;P04184-2	P04184;P04184-2	KITH_MOUSE	Tk1	Thymidine kinase, cytosolic
P04186	P04186	CFAB_MOUSE	Cfb	Complement factor B	2540920	2440150	4248930	2060530	3522730	3069690
P04202	P04202	TGFB1_MOUSE	Tgfb1	Transforming growth factor beta-1 proprotein
P04231;P18468	P04230;P04231;P18468;P20040	HB23_MOUSE;HB2I_MOUSE	H2-Eb1	H-2 class II histocompatibility antigen, E-S beta chain (Fragment)	3094920	4788310	3046970		1683670	1412140
P04247	P04247	MYG_MOUSE	Mb	Myoglobin	1788420	2389340	4325900	1599960		28833200
P04441-2	P04441;P04441-2	HG2A_MOUSE	Cd74	Isoform Short of H-2 class II histocompatibility antigen gamma chain	7578590	10183000	10161700	2568680	5473850	5812680
P04443;P04444	P04443;P04444	HBB0_MOUSE;HBBZ_MOUSE	Hbb-bh0;Hbb-bh1	Hemoglobin subunit beta-H0				10226000
P04627	P04627;P28028;Q99N57;P28028-1;Q99N57-2	ARAF_MOUSE	Araf	Serine/threonine-protein kinase A-Raf	1475890	1716920	1874270	1737630	1430330	1699220
P04919;P04919-2	P04919;P04919-2	B3AT_MOUSE	Slc4a1	Band 3 anion transport protein	16186300	22646300	12833800	4156700	14181200	29190600
P04925	P04925	PRIO_MOUSE	Prnp	Major prion protein	240702	448478			520105
P04945	P04945	KV6AB_MOUSE		Ig kappa chain V-VI region NQ2-6.1	1002840	4850930	1638130	4709720	3367030	6111090
P05063	P05063	ALDOC_MOUSE	Aldoc	Fructose-bisphosphate aldolase C	3225350	3823400	1768180	6181450	2653470	2631750
P05064	P05064	ALDOA_MOUSE	Aldoa	Fructose-bisphosphate aldolase A	148158000	138555000	127565000	176022000	107582000	112603000
P05132;P05132-2	P05132;P05132-2	KAPCA_MOUSE	Prkaca	cAMP-dependent protein kinase catalytic subunit alpha	1622700	1400940	2963160	2037840	3029110	3282340
P05201	P05201	AATC_MOUSE	Got1	Aspartate aminotransferase, cytoplasmic	25842300	25025300	19451900	27455200	18253200	25381000
P05202	P05202	AATM_MOUSE	Got2	Aspartate aminotransferase, mitochondrial	60740300	65617400	48550400	63162800	44441600	64650800
P05208	P05208	CEL2A_MOUSE	Cela2a	Chymotrypsin-like elastase family member 2A	4407720	12073800	7706220	4491440	13614200	812629000
P05214	P05214;P68369	TBA3_MOUSE	Tuba3a	Tubulin alpha-3 chain	126912000	131117000	167056000	108545000	92884100	114744000
P05366	P05366	SAA1_MOUSE	Saa1	Serum amyloid A-1 protein	102641				149242
P05480;P05480-1	P05480;P39688;Q04736;P05480-1;P39688-2	SRC_MOUSE	Src	Proto-oncogene tyrosine-protein kinase Src	2361610	2841800	1490320	3261050	2433960
P05532;P05532-2	P05532;P05532-2	KIT_MOUSE	Kit	Mast/stem cell growth factor receptor Kit	384581	534652		351874	268653	345877
P05555	P05555;P05555-2	ITAM_MOUSE	Itgam	Integrin alpha-M	4162950	2741330	4333330	5287540	4612810	3035290
P05622;P05622-2	P05622;P05622-2	PGFRB_MOUSE	Pdgfrb	Platelet-derived growth factor receptor beta		1035600	1762830	1749120	876420
P05784	P05784	K1C18_MOUSE	Krt18	Keratin, type I cytoskeletal 18	9905590	14237700	9428890	6071920	14390700	38437700
P05977	P05977;P05977-2	MYL1_MOUSE	Myl1	Myosin light chain 1/3, skeletal muscle isoform	8019540	10444700		3982950	6334610	12893700
P06151	P06151	LDHA_MOUSE	Ldha	L-lactate dehydrogenase A chain	200625000	205458000	199185000	199631000	169554000	147354000
P06327	P06327	HVM52_MOUSE	Gm5629	Ig heavy chain V region VH558 A1/A4	9969740		7104300		3591630
P06330	P06330	HVM51_MOUSE		Ig heavy chain V region AC38 205.12	24775400	13836300	11657600	10192400	22606400	9138790
P06537;P06537-2;P06537-3;P06537-4;P06537-5	P06537;P06537-5;P06537-2;P06537-3;P06537-4	GCR_MOUSE	Nr3c1	Glucocorticoid receptor		808593	4684280
P06683	P06683	CO9_MOUSE	C9	Complement component C9		295633	683101	520959	897247	512264
P06684	P06684	CO5_MOUSE	C5	Complement C5	1004820	1056900	1945640		1034660	1435570
P06728	P06728	APOA4_MOUSE	Apoa4	Apolipoprotein A-IV	10603600	16833700	14166000	8985760	13278800	19650300
P06745	P06745	G6PI_MOUSE	Gpi	Glucose-6-phosphate isomerase	44899100	47918200	34276900	52954200	33258200	36387900
P06797	P06797	CATL1_MOUSE	Ctsl	Procathepsin L
P06800;P06800-5;P06800-6	P06800;P06800-5;P06800-6	PTPRC_MOUSE	Ptprc	Receptor-type tyrosine-protein phosphatase C	3542790	2887230	4703920	3832880	4082430	2643100
P06801	P06801	MAOX_MOUSE	Me1	NADP-dependent malic enzyme	42863700	45833800	40670100	32744000	39846300	32395700
P06802;P06802-2	P06802;P06802-2	ENPP1_MOUSE	Enpp1	Ectonucleotide pyrophosphatase/phosphodiesterase family member 1	1279160	1290300		1442340	1479670
P06837	P06837	NEUM_MOUSE	Gap43	Neuromodulin	552762	761535		855808	1023940
P06909	P06909	CFAH_MOUSE	Cfh	Complement factor H	4244470	2900930	5846990	3323230	5947300	4369190
P07091	P07091	S10A4_MOUSE	S100a4	Protein S100-A4	4241840	2946150		1174010	1842510	1544740
P07146	P07146	TRY2_MOUSE	Prss2	Anionic trypsin-2	772717	4786290	1853400	1746310	5307910	488241000
P07214	P07214	SPRC_MOUSE	Sparc	SPARC	2108180				2562650
P07309	P07309	TTHY_MOUSE	Ttr	Transthyretin	11158000	29865800	34937300	6826840	10052500	21860200
P07310	P07310	KCRM_MOUSE	Ckm	Creatine kinase M-type	25333500	40250500	19338500	26295400	12460100	74531700
P07356	P07356	ANXA2_MOUSE	Anxa2	Annexin A2	242068000	247370000	215507000	243863000	231153000	157270000
P07724	P07724	ALBU_MOUSE	Alb	Albumin	696290000	423403000	492767000	146154000	426346000	760301000
P07742	P07742	RIR1_MOUSE	Rrm1	Ribonucleoside-diphosphate reductase large subunit	9112210	8188640	6225290	9075730	6434830	6214080
P07743	P07743	BPIA2_MOUSE	Bpifa2	BPI fold-containing family A member 2	2563530	2789390	9359440	1686080	2335750	6478750
P07758	P07758;Q00896	A1AT1_MOUSE	Serpina1a	Alpha-1-antitrypsin 1-1	20218500	29662000	32299200	15579000	23762200	22910400
P07759	P07759	SPA3K_MOUSE	Serpina3k	Serine protease inhibitor A3K	26576600	32341200	29917700	21185800	29079200	31725100
P07901	P07901	HS90A_MOUSE	Hsp90aa1	Heat shock protein HSP 90-alpha	36000400	37015800	36063800	31963900	34894500	31228600
P07903	P07903	ERCC1_MOUSE	Ercc1	DNA excision repair protein ERCC-1
P08003	P08003	PDIA4_MOUSE	Pdia4	Protein disulfide-isomerase A4	21574300	30267300	26040200	14236500	23551100	31731000
P08030	P08030	APT_MOUSE	Aprt	Adenine phosphoribosyltransferase	26005200	32441500	27111500	32594200	19790500	14892200
P08032	P08032	SPTA1_MOUSE	Spta1	Spectrin alpha chain, erythrocytic 1	2190930	3001930	2245970		2742760	4485380
P08071	P08071	TRFL_MOUSE	Ltf	Lactotransferrin	456397	530127	744447	163888	356219	611541
P08074	P08074	CBR2_MOUSE	Cbr2	Carbonyl reductase [NADPH] 2	14497100	14609400	27051800	7978650	16491900	11713000
P08101-2	P08101;P08101-2;P08101-3	FCGR2_MOUSE	Fcgr2	Isoform IIB2 of Low affinity immunoglobulin gamma Fc region receptor II	21143600	10281300	23124600	13965100	17437000	11767300
P08101;P08101-3	P08101;P08101-3	FCGR2_MOUSE	Fcgr2	Low affinity immunoglobulin gamma Fc region receptor II
P08103;P08103-2	P08103;P08103-2	HCK_MOUSE	Hck	Tyrosine-protein kinase HCK	806796					5361000
P08113	P08113	ENPL_MOUSE	Hsp90b1	Endoplasmin	129580000	185153000	179433000	93406600	161664000	217189000
P08121	P08121	CO3A1_MOUSE	Col3a1	Collagen alpha-1(III) chain	7182200	11930600	11768700	7533400	6882090	5831560
P08122	P08122	CO4A2_MOUSE	Col4a2	Collagen alpha-2(IV) chain	87719000	67006400	66499800	98179500	68381800	52555900
P08207	P08207	S10AA_MOUSE	S100a10	Protein S100-A10	39621100	39795700	37834700	30918400	36709300	20781600
P08226	P08226	APOE_MOUSE	Apoe	Apolipoprotein E	21527300	19912500	28469500	23159900	38894300	25152800
P08228	P08228	SODC_MOUSE	Sod1	Superoxide dismutase [Cu-Zn]	6172410	7500200	8041780	5208200	14609000	9558050
P08249	P08249	MDHM_MOUSE	Mdh2	Malate dehydrogenase, mitochondrial	184901000	225773000	157850000	162135000	167949000	129573000
P08508	P08508	FCGR3_MOUSE	Fcgr3	Low affinity immunoglobulin gamma Fc region receptor III	2146100			3498050	2778620
P08551	P08551	NFL_MOUSE	Nefl	Neurofilament light polypeptide			965534	1009590
P08752	P08752	GNAI2_MOUSE	Gnai2	Guanine nucleotide-binding protein G(i) subunit alpha-2	38206500	39304900	40933800	34554100	35983000	25032700
P08775	P08775	RPB1_MOUSE	Polr2a	DNA-directed RNA polymerase II subunit RPB1	4824710	3859310	4861610	5531280	4244790	4432520
P08905	P08905	LYZ2_MOUSE	Lyz2	Lysozyme C-2				1247810	2650310
P09055	P09055	ITB1_MOUSE	Itgb1	Integrin beta-1	29106500	33385700	24892700	30914100	23512400	18517400
P09103	P09103	PDIA1_MOUSE	P4hb	Protein disulfide-isomerase	39676500	46662900	44464000	45858400	56667100	208951000
P09242	P09242	PPBT_MOUSE	Alpl	Alkaline phosphatase, tissue-nonspecific isozyme	524700				655856
P09405	P09405	NUCL_MOUSE	Ncl	Nucleolin	47946200	43456100	43881300	42025200	44537000	45349000
P09411	P09411	PGK1_MOUSE	Pgk1	Phosphoglycerate kinase 1	155710000	163112000	133031000	174500000	103380000	121112000
P09470	D0G895;P09470;P09470-2	ACE_MOUSE	Ace	Angiotensin-converting enzyme	4294710	3614360	3672270	5208030	5161960	3919100
P09528	P09528	FRIH_MOUSE	Fth1	Ferritin heavy chain				1715140	1723340
P09541	P09541	MYL4_MOUSE	Myl4	Myosin light chain 4		1946480
P09542	P09542	MYL3_MOUSE	Myl3	Myosin light chain 3						6644350
P09602	P09602	HMGN2_MOUSE	Hmgn2	Non-histone chromosomal protein HMG-17	630303	802966	1809260	1122810	742614	589325
P09671	P09671	SODM_MOUSE	Sod2	Superoxide dismutase [Mn], mitochondrial	21717100	27549700	23378400	17289800	24039600	27833600
P09803	P09803	CADH1_MOUSE	Cdh1	Cadherin-1		2978040		493361	5131750	3838790
P09813	P09813	APOA2_MOUSE	Apoa2	Apolipoprotein A-II		535122	411067
P09925	P09925	SURF1_MOUSE	Surf1	Surfeit locus protein 1	746758		1128160	1322380	1385150	2435850
P0C090;Q4VGL6	P0C090;Q4VGL6	RC3H1_MOUSE;RC3H2_MOUSE	Rc3h1;Rc3h2	Roquin-2
P0C0A3	P0C0A3	CHMP6_MOUSE	Chmp6	Charged multivesicular body protein 6	822195		524188		1119090
P0C0S6;Q3THW5	P0C0S6;Q3THW5	H2AV_MOUSE;H2AZ_MOUSE	H2az1;H2az2	Histone H2A.Z	111002000	118611000	142097000	110687000	124976000	120569000
P0C605	P0C605;P0C605-2	KGP1_MOUSE	Prkg1	cGMP-dependent protein kinase 1	4011620	3474560	3909300	3694300	2753140
P0C7L0;P0C7L0-2	P0C7L0;P0C7L0-2	WIPF3_MOUSE	Wipf3	WAS/WASL-interacting protein family member 3
P0C7N9	P0C7N9	PSMG4_MOUSE	Psmg4	Proteasome assembly chaperone 4				607181
P0CG14	P0CG14	DERPC_MOUSE	Derpc	Decreased expression in renal and prostate cancer protein
P0CW02	P0CW02	LY6C1_MOUSE	Ly6c1	Lymphocyte antigen 6C1	522847	409977
P0DJF2	P0DJF2	PT117_MOUSE	Pet117	Protein PET117 homolog, mitochondrial
P0DN34	P0DN34	NDUB1_MOUSE	Ndufb1	NADH dehydrogenase [ubiquinone] 1 beta subcomplex subunit 1	4910600	5470330	3369730	4122790	4512670	1921720
P0DN89	P0DN89	TM254_MOUSE	Tmem254	Transmembrane protein 254					839618
P0DOV1-2	P0DOV1;Q8CGE8;P0DOV1-2	IFI5B_MOUSE	Ifi211	Isoform 2 of Interferon-activable protein 211	10055200	7582180	10152800	10163400	7641450	4562520
P0DOV2	P0DOV2	IFI4_MOUSE	Ifi204	Interferon-activable protein 204	8791380	6537540	8261670	9566090	6567690	6201340
P10107	P10107	ANXA1_MOUSE	Anxa1	Annexin A1	132992000	90080600	103879000	186935000	94235000	80744900
P10126	P10126	EF1A1_MOUSE	Eef1a1	Elongation factor 1-alpha 1	386703000	399665000	322900000	250530000	288900000	702531000
P10404	P10404	ENV1_MOUSE		MLV-related proviral Env polyprotein			334688		331704
P10417	P10417;P10417-2	BCL2_MOUSE	Bcl2	Apoptosis regulator Bcl-2
P10493	P10493	NID1_MOUSE	Nid1	Nidogen-1	18932500	18183200	14693700	18340000	23844700	13626200
P10518	P10518	HEM2_MOUSE	Alad	Delta-aminolevulinic acid dehydratase	28502200	29922800	24419000	32400500	17826800	20804900
P10605	P10605	CATB_MOUSE	Ctsb	Cathepsin B	25125500	25797100	21868800	25420000	27477800	25829600
P10630;P10630-2	P10630;P10630-2	IF4A2_MOUSE	Eif4a2	Eukaryotic initiation factor 4A-II	7301280	10328100	10040300	6747290	6553210	9357520
P10639	P10639	THIO_MOUSE	Txn	Thioredoxin	65623000	78679100	47839600	47406300	61151800	60858000
P10648;P13745	P10648;P13745	GSTA1_MOUSE;GSTA2_MOUSE	Gsta1;Gsta2	Glutathione S-transferase A2	2187990	11860700	1720700	4507180	5588440	2655210
P10649	P10649	GSTM1_MOUSE	Gstm1	Glutathione S-transferase Mu 1	338498000	498883000	232868000	220278000	221390000	284018000
P10711	P10711;P10711-2	TCEA1_MOUSE	Tcea1	Transcription elongation factor A protein 1	5892040	5499180	9384830	5241210	6067860	8681640
P10711-2	P10711-2	TCEA1_MOUSE	Tcea1	Isoform 1 of Transcription elongation factor A protein 1	6766380	7815710	8780760	5249760	6385840
P10810	P10810	CD14_MOUSE	Cd14	Monocyte differentiation antigen CD14	1183970	711007		1798000	2548550
P10833	P10833	RRAS_MOUSE	Rras	Ras-related protein R-Ras	17870300	22887900	19497500	17215300	17404800	8721930
P10852;P10852-2	P10852;P10852-2	4F2_MOUSE	Slc3a2	Amino acid transporter heavy chain SLC3A2	10528300	9887490	9168380	9122520	20802800	32946600
P10853;P10854;Q64475;Q64478;Q64525;Q6ZWY9;Q8CGP1;Q8CGP2;Q8CGP2-2	P10853;P10854;P70696;Q64475;Q64478;Q64524;Q64525;Q6ZWY9;Q8CGP0;Q8CGP1;Q8CGP2;Q9D2U9;Q8CGP2-2	H2B1B_MOUSE;H2B1C_MOUSE;H2B1F_MOUSE;H2B1H_MOUSE;H2B1K_MOUSE;H2B1M_MOUSE;H2B1P_MOUSE;H2B2B_MOUSE	H2bc12;H2bc14;H2bc3;H2bc4;H2bc7;H2bc9;Hist1h2bp;Hist2h2bb	Histone H2B type 1-F/J/L	3441690000	3718140000	3449080000	3147040000	3154060000	2488630000
P10922	P10922	H10_MOUSE	H1-0	Histone H1.0	74927700	80908300	115553000	75330000	79266500	103085000
P11031	P11031	TCP4_MOUSE	Sub1	Activated RNA polymerase II transcriptional coactivator p15	22753200	24609500	25856200	24800200	26359000	28392600
P11032;P11032-2	P11032;P11032-2	GRAA_MOUSE	Gzma	Granzyme A					2384110
P11087	P11087;P11087-2	CO1A1_MOUSE	Col1a1	Collagen alpha-1(I) chain	408509000	457038000	385508000	316505000	286420000	211041000
P11103	P11103	PARP1_MOUSE	Parp1	Poly [ADP-ribose] polymerase 1	11483700	9192490	10640400	11450600	11629500	12609800
P11152	P11152	LIPL_MOUSE	Lpl	Lipoprotein lipase	3047970	1595070	1753470	2325240	1665470
P11247	P11247	PERM_MOUSE	Mpo	Myeloperoxidase					5870380	1337890
P11276	P11276	FINC_MOUSE	Fn1	Fibronectin	58577600	35173700	35933100	78288100	41995700	36756200
P11352	P11352	GPX1_MOUSE	Gpx1	Glutathione peroxidase 1	38484100	35645100	42802200	36413400	39127300	38074000
P11370	P10404;P11370	ENV2_MOUSE	Fv4	Retrovirus-related Env polyprotein from Fv-4 locus	2583840	2494780	4516040	1600830	2092010	3601950
P11404	P11404	FABPH_MOUSE	Fabp3	Fatty acid-binding protein, heart	2657230	4267800	5517040	2265690	2164420	13539300
P11438	P11438	LAMP1_MOUSE	Lamp1	Lysosome-associated membrane glycoprotein 1	5460550	6439340	4043670	5709890	6991530	6379230
P11440	P11440	CDK1_MOUSE	Cdk1	Cyclin-dependent kinase 1	2227870	1332970	1923640		1981960	1539340
P11477;P28309;P28310;P50704;P50705;P50706;P50707;P50708;P50709;P50711;P50712;P50713;P50714;Q5G865;Q5G866;Q64016	P11477;P28309;P28310;P50704;P50705;P50706;P50707;P50708;P50709;P50711;P50712;P50713;P50714;Q64016;Q5G865;Q5G866	DEFA1_MOUSE;DEFA2_MOUSE;DEFA3_MOUSE;DEFA6_MOUSE;DEFA7_MOUSE;DEFA8_MOUSE;DEFA9_MOUSE;DFA10_MOUSE;DFA11_MOUSE;DFA13_MOUSE;DFA14_MOUSE;DFA15_MOUSE;DFA16_MOUSE;DFA17_MOUSE;DFA23_MOUSE;DFA24_MOUSE	Defa1;Defa10;Defa11;Defa13;Defa14;Defa15;Defa16;Defa17;Defa2;Defa23;Defa24;Defa3;Defa6;Defa7;Defa8;Defa9	Alpha-defensin 1				533319	1775300
P11499	P07901;P11499	HS90B_MOUSE	Hsp90ab1	Heat shock protein HSP 90-beta	216321000	226225000	225278000	154228000	183492000	183659000
P11531	P11531	DMD_MOUSE	Dmd	Dystrophin	3320950	3280200	2380800	3088840	2658630	2571420
P11627	P11627	L1CAM_MOUSE	L1cam	Neural cell adhesion molecule L1				432118
P11672	P11672	NGAL_MOUSE	Lcn2	Neutrophil gelatinase-associated lipocalin					2107270
P11679	P11679	K2C8_MOUSE	Krt8	Keratin, type II cytoskeletal 8	128725000	159645000	100329000	83640100	265823000	189634000
P11688	P11688	ITA5_MOUSE	Itga5	Integrin alpha-5	4495300	5662840	3109860	6402310	3979960
P11725	P11725	OTC_MOUSE	Otc	Ornithine transcarbamylase, mitochondrial		6735750		2465480	13087100	12195400
P11835	P11835	ITB2_MOUSE	Itgb2	Integrin beta-2	3244720	1970290	3303170	4064090	3514300	3260470
P11859	P11859	ANGT_MOUSE	Agt	Angiotensinogen	3184690	4589600	5179930	2220190	2627240	5001010
P11881;P11881-2;P11881-3;P11881-4;P11881-5;P11881-6;P11881-7;P11881-8	P11881;Q9Z329;P11881-2;P11881-3;P11881-4;P11881-5;P11881-6;P11881-7;P11881-8;Q9Z329-3	ITPR1_MOUSE	Itpr1	Inositol 1,4,5-trisphosphate-gated calcium channel ITPR1	3872220	5345980	3585430	3465160	3463620	2737720
P11928	P11928	OAS1A_MOUSE	Oas1a	2'-5'-oligoadenylate synthase 1A	2131050	1456430	3837140	1513480	3367080
P11930	P11930	NUD19_MOUSE	Nudt19	Acyl-coenzyme A diphosphatase NUDT19	793927				1757190
P11983	P11983;P11983-2	TCPA_MOUSE	Tcp1	T-complex protein 1 subunit alpha	22750300	21846600	22442900	21276000	22476800	21049800
P12023;P12023-2	P12023;P12023-2	A4_MOUSE	App	Amyloid-beta precursor protein	1299260	1430690		1176790	1240060	1437350
P12246	P12246	SAMP_MOUSE	Apcs	Serum amyloid P-component	2507640	2225910	3095320	2087670	2095130	4095220
P12265	P12265	BGLR_MOUSE	Gusb	Beta-glucuronidase	10024600	7919570	6577030	10729700	7950900	6325680
P12367	P12367	KAP2_MOUSE	Prkar2a	cAMP-dependent protein kinase type II-alpha regulatory subunit	2371890	3222910	3428140	1902530	3395210	3662930
P12382	P12382	PFKAL_MOUSE	Pfkl	ATP-dependent 6-phosphofructokinase, liver type	10897300	12936900	12475300	13097900	10912100	10033000
P12710	P12710	FABPL_MOUSE	Fabp1	Fatty acid-binding protein, liver	30116300	168559000	35023200	81157500	120038000	71977300
P12791;P12791-2	P12791;O55071;P12791-2	CP2BA_MOUSE	Cyp2b10	Cytochrome P450 2B10	1555020	5662860	1388520	1617530	4779030	2832970
P12804	P12804	FGL2_MOUSE	Fgl2	Fibroleukin					604078
P12815	P12815;P12815-2	PDCD6_MOUSE	Pdcd6	Programmed cell death protein 6	6001690	5811910	5166110	7677930	10657300	7619550
P12970	P12970	RL7A_MOUSE	Rpl7a	Large ribosomal subunit protein eL8	48187900	45654400	51250100	39196700	47038400	120404000
P13011	P13011	SCD2_MOUSE	Scd2	Stearoyl-CoA desaturase 2	795626	711945	978958	739542	798688	380562
P13020-2	P13020;P13020-2	GELS_MOUSE	Gsn	Isoform 2 of Gelsolin	56734400	49475700	38554700	66153600	35521500	27251700
P13412	P13412	TNNI2_MOUSE	Tnni2	Troponin I, fast skeletal muscle						9579090
P13439	P13439	UMPS_MOUSE	Umps	Uridine 5'-monophosphate synthase	6151840	4925500	5867300	5241430	4349570	6300400
P13516	P13516	ACOD1_MOUSE	Scd1	Acyl-CoA desaturase 1
P13542	P13542	MYH8_MOUSE	Myh8	Myosin-8						7359510
P13595	P13595	NCAM1_MOUSE	Ncam1	Neural cell adhesion molecule 1				271401
P13595-2	P13595;P13595-2;P13595-3;P13595-4	NCAM1_MOUSE	Ncam1	Isoform 2 of Neural cell adhesion molecule 1	6273560	5846860	3925140	6163930	3608250	2087290
P13597;P13597-2	P13597;P13597-2	ICAM1_MOUSE	Icam1	Intercellular adhesion molecule 1	4737990	4968050	4483070	5589680	6244240	4725530
P13634	P13634	CAH1_MOUSE	Ca1	Carbonic anhydrase 1	5246250	5513140	2193940	1891970	4513710	11674500
P13707	P13707	GPDA_MOUSE	Gpd1	Glycerol-3-phosphate dehydrogenase [NAD(+)], cytoplasmic	7502390	12854100	20617500	5194970	21754600	10778000
P13808;P13808-2;P13808-3	P13808;P13808-2;P13808-3	B3A2_MOUSE	Slc4a2	Anion exchange protein 2	794750			2428310	2079460	2574850
P13864	P13864;P13864-2	DNMT1_MOUSE	Dnmt1	DNA (cytosine-5)-methyltransferase 1	3238120	2794920	3635600	1879170	3152810	1544670
P14069	P14069	S10A6_MOUSE	S100a6	Protein S100-A6	23995100	34657700	11127900	7594350	7692770	25651900
P14094	P14094	AT1B1_MOUSE	Atp1b1	Sodium/potassium-transporting ATPase subunit beta-1	24800100	46325500	19426600	26168900	53323800	16802400
P14106	P14106	C1QB_MOUSE	C1qb	Complement C1q subcomponent subunit B	5953410	4774300	7400720	4920340	10977200	5300450
P14115	P14115	RL27A_MOUSE	Rpl27a	Large ribosomal subunit protein uL15	115958000	96753600	110154000	86127900	111544000	285775000
P14131	P14131	RS16_MOUSE	Rps16	Small ribosomal subunit protein uS9	86124900	75474900	85270300	66887900	79829500	196003000
P14142	P14142	GLUT4_MOUSE	Slc2a4	Solute carrier family 2, facilitated glucose transporter member 4	688169	1089570		1000450	1085180
P14148	P14148	RL7_MOUSE	Rpl7	Large ribosomal subunit protein uL30	47486900	43039200	48972400	41764900	47820200	136704000
P14152	P14152	MDHC_MOUSE	Mdh1	Malate dehydrogenase, cytoplasmic	150866000	159781000	159916000	132639000	137594000	173321000
P14206	P14206	RSSA_MOUSE	Rpsa	Small ribosomal subunit protein uS2	78707700	76023900	74790100	66501800	82022200	197061000
P14211	P14211	CALR_MOUSE	Calr	Calreticulin	71157400	88977800	79770000	55502700	85189000	118081000
P14231	P14231	AT1B2_MOUSE	Atp1b2	Sodium/potassium-transporting ATPase subunit beta-2
P14246	P14246	GTR2_MOUSE	Slc2a2	Solute carrier family 2, facilitated glucose transporter member 2		539931
P14434;P14438	P01910;P04228;P14434;P14435;P14436;P14437;P14438;P23150	HA2B_MOUSE;HA2U_MOUSE	H2-Aa	H-2 class II histocompatibility antigen, A-B alpha chain	3715590	5543560	3030000	627185	2631900	1657350
P14483	P14483	HB2A_MOUSE	H2-Ab1	H-2 class II histocompatibility antigen, A beta chain	10563000	18868000	12372600	3768890	9014980	7617890
P14576	P14576	SRP54_MOUSE	Srp54	Signal recognition particle subunit SRP54	4191060	4802400	5198390	3512330	3976630	16599400
P14602	P14602;P14602-2;P14602-3	HSPB1_MOUSE	Hspb1	Heat shock protein beta-1	22093600	26105400	13737400	21639900	20256200	9298240
P14685	P14685	PSMD3_MOUSE	Psmd3	26S proteasome non-ATPase regulatory subunit 3	10063800	9006840	8816120	10127200	9096420	9218020
P14733	P14733	LMNB1_MOUSE	Lmnb1	Lamin-B1	28220300	27949500	33702000	26759600	30759700	21153500
P14824	P14824	ANXA6_MOUSE	Anxa6	Annexin A6	48421000	52152400	61610500	54248100	46242400	42755900
P14869	P14869	RLA0_MOUSE	Rplp0	Large ribosomal subunit protein uL10	38334200	38640500	44029800	32400700	38335000	102172000
P14873	P14873	MAP1B_MOUSE	Map1b	Microtubule-associated protein 1B	9582750	9659550	8644290	6702240	7286990	7074720
P14901	P14901	HMOX1_MOUSE	Hmox1	Heme oxygenase 1	4901670	5209960	3667270	5014850	4202100	4752920
P15066	P15066	JUND_MOUSE	Jund	Transcription factor JunD
P15089	P15089	CBPA3_MOUSE	Cpa3	Mast cell carboxypeptidase A	10576600	9891250	12906200	6151330	16012900	8678480
P15105	P15105	GLNA_MOUSE	Glul	Glutamine synthetase	7292040	9209520	18709500	2932770	14621800	9421050
P15119	P15119	MCPT2_MOUSE	Mcpt2	Mast cell protease 2	4047180	2797230	1745370	11027100	2799130
P15208	P15208	INSR_MOUSE	Insr	Insulin receptor		856024		1044400	1503130	1370730
P15261	P15261	INGR1_MOUSE	Ifngr1	Interferon gamma receptor 1					2511280
P15327	P15327	PMGE_MOUSE	Bpgm	Bisphosphoglycerate mutase	5087750	5328310	4439670	4014850	5626000	8279420
P15331;P15331-3	P15331;P15331-3	PERI_MOUSE	Prph	Peripherin	14695100	18828700	11785300	15979400	10830200	7593430
P15379;P15379-10;P15379-11;P15379-2;P15379-3;P15379-4;P15379-5;P15379-6;P15379-7;P15379-8;P15379-9	P15379;P15379-10;P15379-11;P15379-12;P15379-13;P15379-2;P15379-3;P15379-4;P15379-5;P15379-6;P15379-7;P15379-8;P15379-9	CD44_MOUSE	Cd44	CD44 antigen	9249590	10202500	7614680	9052290	8833770	6278130
P15409	P15409	OPSD_MOUSE	Rho	Rhodopsin
P15508	P15508	SPTB1_MOUSE	Sptb	Spectrin beta chain, erythrocytic	1905130	2661430	1331810	2384570	1619460	3165820
P15532	P15532	NDKA_MOUSE	Nme1	Nucleoside diphosphate kinase A	20698600	19942400	23560500	21322600	20490600	29600100
P15535;P15535-2	P15535;P15535-2	B4GT1_MOUSE	B4galt1	Beta-1,4-galactosyltransferase 1	1165570	1119910	1532150	1240770	1960630	1865750
P15626	P15626;Q8R5I6	GSTM2_MOUSE	Gstm2	Glutathione S-transferase Mu 2	373748000	387048000	308096000	256017000	204826000	302814000
P15702	P15702	LEUK_MOUSE	Spn	Leukosialin				80650.4	237907
P15864	P15864;P43274;P43275;P43277	H12_MOUSE	H1-2	Histone H1.2	680200000	632590000	945413000	706911000	785875000	655679000
P15920	P15920	VPP2_MOUSE	Atp6v0a2	V-type proton ATPase 116 kDa subunit a 2		418512		755776	930798
P15947	P00757;P15945;P15947	KLK1_MOUSE	Klk1	Kallikrein-1					658399	43239000
P16015	P16015	CAH3_MOUSE	Ca3	Carbonic anhydrase 3	153341000	189972000	531114000	75429300	625851000	233577000
P16045	P16045	LEG1_MOUSE	Lgals1	Galectin-1	283922000	387318000	84878600	105485000	87229400	162299000
P16110	P16110	LEG3_MOUSE	Lgals3	Galectin-3	8190280	7904780	7559940	14128400	10023900	5170890
P16125	P16125	LDHB_MOUSE	Ldhb	L-lactate dehydrogenase B chain	91334000	97865500	74917700	114704000	66902300	72657100
P16254	P16254	SRP14_MOUSE	Srp14	Signal recognition particle 14 kDa protein	3678390	3910430	4084380	3085350	3724360	13269400
P16301	P16301	LCAT_MOUSE	Lcat	Phosphatidylcholine-sterol acyltransferase
P16330;P16330-2	P16330;P16330-2	CN37_MOUSE	Cnp	2',3'-cyclic-nucleotide 3'-phosphodiesterase	1869810	2092440	2286810	1660680	1705670	2768220
P16331	P16331	PH4H_MOUSE	Pah	Phenylalanine-4-hydroxylase		2991530	1070920	1096590		9960040
P16332	P16332	MUTA_MOUSE	Mmut	Methylmalonyl-CoA mutase, mitochondrial	6906990	7756090	9073650	6326300	8120300	15118400
P16406	P16406	AMPE_MOUSE	Enpep	Glutamyl aminopeptidase	2820540	2199050	2549740	4813550	20831500	3356880
P16460	P16460	ASSY_MOUSE	Ass1	Argininosuccinate synthase	12781500	24943500	6492270	11893500	7603750	50955900
P16546	P16546	SPTN1_MOUSE	Sptan1	Spectrin alpha chain, non-erythrocytic 1	1643080	1714180		1184400	2014900	1853270
P16546-2	P16546;P16546-2	SPTN1_MOUSE	Sptan1	Isoform 2 of Spectrin alpha chain, non-erythrocytic 1	31137200	33216200	26765500	29534600	33192100	24138300
P16675	P16675	PPGB_MOUSE	Ctsa	Lysosomal protective protein	7529270	5763860	6432730	9355370	8908560	7769410
P16858	P16858	G3P_MOUSE	Gapdh	Glyceraldehyde-3-phosphate dehydrogenase	368614000	382784000	301912000	449664000	238322000	246861000
P17012;P23607	P17012;P23607	ZFA_MOUSE;ZFX_MOUSE	Zfa;Zfx	Zinc finger X-chromosomal protein
P17047;P17047-2;P17047-3	P17047;P17047-2;P17047-3	LAMP2_MOUSE	Lamp2	Lysosome-associated membrane glycoprotein 2	14239100	12927900	12477200	13144600	14452600	17087000
P17095	P17095	HMGA1_MOUSE	Hmga1	High mobility group protein HMG-I/HMG-Y	6090240	5279580	7408130	8590160	6433380	6215820
P17095-1	P17095-1	HMGA1_MOUSE	Hmga1	Isoform HMG-Y of High mobility group protein HMG-I/HMG-Y	1477590	1606360	2174180	4334170	3015710	1960950
P17156	P17156	HSP72_MOUSE	Hspa2	Heat shock-related 70 kDa protein 2	18781300	18610400	12420400	17933700	8656360	4928650
P17182	P17182	ENOA_MOUSE	Eno1	Alpha-enolase	260588000	287654000	245774000	345773000	175220000	189260000
P17183	P17183	ENOG_MOUSE	Eno2	Gamma-enolase	1727730			3017640
P17225;P17225-2	P17225;P17225-2	PTBP1_MOUSE	Ptbp1	Polypyrimidine tract-binding protein 1	56536700	48978100	57083000	62553300	46088400	45588800
P17426;P17426-2	P17426;P17426-2	AP2A1_MOUSE	Ap2a1	AP-2 complex subunit alpha-1	10137500	9433820	9144620	10521600	8919270	7873150
P17427	P17426;P17427;P17426-2	AP2A2_MOUSE	Ap2a2	AP-2 complex subunit alpha-2	11051400	9673840	11062200	10928600	11458200	9592360
P17433	P17433	SPI1_MOUSE	Spi1	Transcription factor PU.1	345545	448200	807938	493682	563129	343652
P17439	P17439	GBA1_MOUSE	Gba1	Lysosomal acid glucosylceramidase	2487090	1158780	1735100	2579220	3401480	2860270
P17533	P17533	DFA29_MOUSE	Defa29	Alpha-defensin 29		1007180			4512330
P17563	P17563;Q63836	SBP1_MOUSE	Selenbp1	Methanethiol oxidase	14087000	16580900	15840200	9221920	14611800	17268200
P17665	P17665	COX7C_MOUSE	Cox7c	Cytochrome c oxidase subunit 7C, mitochondrial	26927300	21468400	17772000	18322300	17109200	9910880
P17710;P17710-3;P17710-4	P17710;P17710-2;P17710-3;P17710-4	HXK1_MOUSE	Hk1	Hexokinase-1	19930900	21041200	18182300	20637400	17392000	13969300
P17717	P17717	UDB17_MOUSE	Ugt2b17	UDP-glucuronosyltransferase 2B17		2301540				5710820
P17742	P17742	PPIA_MOUSE	Ppia	Peptidyl-prolyl cis-trans isomerase A	288958000	312558000	198501000	245542000	192662000	214838000
P17751;P17751-2	P17751;P17751-2	TPIS_MOUSE	Tpi1	Triosephosphate isomerase	115386000	115855000	93115000	172137000	97811800	91544300
P17809	P17809	GTR1_MOUSE	Slc2a1	Solute carrier family 2, facilitated glucose transporter member 1	3761650		2560110	4391990	2450450	3492920
P17879	P17879;Q61696	HS71B_MOUSE	Hspa1b	Heat shock 70 kDa protein 1B	8122290	14282800	12597300	7705130	7299180	3844370
P17892	P17892	LIPR2_MOUSE	Pnliprp2	Pancreatic lipase-related protein 2		4570320		2367450	3693350	8604300
P17897	P17897	LYZ1_MOUSE	Lyz1	Lysozyme C-1		9514530			17810300
P17918	P17918	PCNA_MOUSE	Pcna	Proliferating cell nuclear antigen	11607400	10620600	12692100	6038720	8687280	8119230
P18052;P18052-2	P18052;P18052-2	PTPRA_MOUSE	Ptpra	Receptor-type tyrosine-protein phosphatase alpha	4525830	5377690	4362650	3888250	4002800
P18155	P18155	MTDC_MOUSE	Mthfd2	Bifunctional methylenetetrahydrofolate dehydrogenase/cyclohydrolase, mitochondrial						937348
P18181	P18181	CD48_MOUSE	Cd48	CD48 antigen
P18242	P18242	CATD_MOUSE	Ctsd	Cathepsin D	45247100	45479800	44681500	58655200	46566500	53559900
P18293	P18293	ANPRA_MOUSE	Npr1	Atrial natriuretic peptide receptor 1	5101980	4625420	2470680	4255720	2458290	3027450
P18524;P18526	P18524;P18526	HVM53_MOUSE;HVM55_MOUSE		Ig heavy chain V region RF	8931320	8239700	9830610	7619860	11571100	15956300
P18528	P18528	HVM57_MOUSE		Ig heavy chain V region 6.96	4412210		4024170		1558930
P18531	P18531	HVM60_MOUSE	Ighv3-6	Ig heavy chain V region 3-6				1173170
P18572;P18572-2	P18572;P18572-2	BASI_MOUSE	Bsg	Basigin	3838190	7495860	4174100	4911020	6521590	10171500
P18581;P18581-2	P18581;P18581-2	CTR2_MOUSE	Slc7a2	Cationic amino acid transporter 2
P18653	P18653	KS6A1_MOUSE	Rps6ka1	Ribosomal protein S6 kinase alpha-1	2264150	2685240	2250440	3077060	3363190	2796090
P18654	P18654	KS6A3_MOUSE	Rps6ka3	Ribosomal protein S6 kinase alpha-3	9549560	8469580	7017770	9301890	7720360	6942500
P18760	P18760;P45591	COF1_MOUSE	Cfl1	Cofilin-1	100643000	89548300	97961600	107707000	58025900	55403000
P18872	P18872;P18872-2	GNAO_MOUSE	Gnao1	Guanine nucleotide-binding protein G(o) subunit alpha	2143310	5844180		2559620	3035670
P19001	P19001	K1C19_MOUSE	Krt19	Keratin, type I cytoskeletal 19	89357800	121064000	70378600	53079000	151086000	83255500
P19096	P19096	FAS_MOUSE	Fasn	Fatty acid synthase	18266700	23655100	48285100	9625530	34462900	24167400
P19137	P19137	LAMA1_MOUSE	Lama1	Laminin subunit alpha-1
P19157	P19157	GSTP1_MOUSE	Gstp1	Glutathione S-transferase P 1	81126900	79968000	61010600	94352600	57876200	131424000
P19182	P19182	IFRD1_MOUSE	Ifrd1	Interferon-related developmental regulator 1	147722			74939.2	141912	205594
P19221	P19221	THRB_MOUSE	F2	Prothrombin	4732680	4985290	5934450	2566570	4986030	7356260
P19253	P19253	RL13A_MOUSE	Rpl13a	Large ribosomal subunit protein uL13	42370000	37906300	32566900	32022400	42231900	114019000
P19258	P19258	MPV17_MOUSE	Mpv17	Protein Mpv17	668071	643616		929570	1441220	1075370
P19324	P19324	SERPH_MOUSE	Serpinh1	Serpin H1	40838100	44414900	54188400	26152300	38133800	28512100
P19426;P19426-2	P19426;P19426-2	NELFE_MOUSE	Nelfe	Negative elongation factor E	904767	1107950	867161	872578	756899	595817
P19467	P19467	MUC13_MOUSE	Muc13	Mucin-13	220602	710912		218784	2133550
P19536	P19536	COX5B_MOUSE	Cox5b	Cytochrome c oxidase subunit 5B, mitochondrial		1487010				5581420
P19639	P19639	GSTM3_MOUSE	Gstm3	Glutathione S-transferase Mu 3	3741270	7145730		4219300	3231790	4429980
P19783	P19783	COX41_MOUSE	Cox4i1	Cytochrome c oxidase subunit 4 isoform 1, mitochondrial	47003900	53616300	36332100	42614900	60887100	50199400
P19785	P19785	ESR1_MOUSE	Esr1	Estrogen receptor			222791
P19788	P19788	MGP_MOUSE	Mgp	Matrix Gla protein	176667			214865	294489
P19973;P19973-2	P19973;P19973-2	LSP1_MOUSE	Lsp1	Lymphocyte-specific protein 1	4298660	4727170	9448230	7109670	5463310	3211270
P20029	P20029	BIP_MOUSE	Hspa5	Endoplasmic reticulum chaperone BiP	142572000	173202000	165923000	107914000	149965000	435890000
P20060	P20060	HEXB_MOUSE	Hexb	Beta-hexosaminidase subunit beta	9716150	8801470	8005280	12277500	11468500	7115190
P20108	P20108	PRDX3_MOUSE	Prdx3	Thioredoxin-dependent peroxide reductase, mitochondrial	55309400	55442200	54312000	59888500	48621500	51940900
P20152	P20152	VIME_MOUSE	Vim	Vimentin	479534000	408725000	438035000	437866000	481832000	332368000
P20352	P20352	TF_MOUSE	F3	Tissue factor
P20444	P20444	KPCA_MOUSE	Prkca	Protein kinase C alpha type	915432	948373		1180850	1372200
P20491	P20491	FCERG_MOUSE	Fcer1g	High affinity immunoglobulin epsilon receptor subunit gamma	5350180	4498060	6339880	4492160	4480850
P20664	P20664	PRI1_MOUSE	Prim1	DNA primase small subunit	1185430				1128300
P20918	P20918	PLMN_MOUSE	Plg	Plasminogen	4856140	6268590	7728380	4372390	5464900	7886070
P21107-2	P21107-2	TPM3_MOUSE	Tpm3	Isoform 2 of Tropomyosin alpha-3 chain	28360800	35114600	25464400	38743100	30647900	24877900
P21126	P21126	UBL4A_MOUSE	Ubl4a	Ubiquitin-like protein 4A	1436120	779582	1407070	1248220	1324780
P21180;P21180-2	P21180;P21180-2	CO2_MOUSE	C2	Complement C2		926199			2041950
P21278	P21278	GNA11_MOUSE	Gna11	Guanine nucleotide-binding protein subunit alpha-11	8567130	10308300	10355200	8644760	20416700	7148920
P21279	P21279	GNAQ_MOUSE	Gnaq	Guanine nucleotide-binding protein G(q) subunit alpha	4903950	5168630	6331120	5697040	6687820	4253460
P21300	P21300	ALD1_MOUSE	Akr1b7	Aldo-keto reductase family 1 member B7	2068770	6724340	5977610	5825360	5976870	4408080
P21447	P21447	MDR1A_MOUSE	Abcb1a	ATP-dependent translocase ABCB1	2635240	2304680	2196470	2777710	4009150	2509460
P21460	P21460	CYTC_MOUSE	Cst3	Cystatin-C	4164930	3749600	3492780	3478440	4317140	6607550
P21550	P21550	ENOB_MOUSE	Eno3	Beta-enolase	6126580	8509030	7618020	4745040	6545120	21095700
P21614	P21614	VTDB_MOUSE	Gc	Vitamin D-binding protein	5589810	7119290	6209360	2251830	4021140	7509230
P21619	P21619	LMNB2_MOUSE	Lmnb2	Lamin-B2	6013800	6518580	9734400	7301950	8703960	6839610
P21812	P21812	MCPT4_MOUSE	Mcpt4	Mast cell protease 4	20093400	18754600	27473400	10233100	28850500	15897600
P21843	P21843	MCPT3_MOUSE	Mcpt3	Mast cell protease 3 (Fragment)					1448540
P21844	P21844	CMA1_MOUSE	Cma1	Chymase	10062300	9371490	12237200	5173140	13006000	9184120
P21845	O35453;P21845;Q02844;Q924N9;Q99MS4;Q14B25;O35453-2;P21845-2	TRYB2_MOUSE	Tpsb2	Tryptase beta-2	5250860	4466440	3716060	3600440	6753410	6216090
P21956;P21956-2	P21956;P21956-2	MFGM_MOUSE	Mfge8	Lactadherin	2317050	1964180	1900450	1731520	2162790	1733250
P21958	P21958	TAP1_MOUSE	Tap1	Antigen peptide transporter 1	5409290	4592980	6208980	4126940	5927600	3260950
P21981	P21981	TGM2_MOUSE	Tgm2	Protein-glutamine gamma-glutamyltransferase 2	44115900	50452200	70775300	43849800	78372300	35943100
P22315	P22315	HEMH_MOUSE	Fech	Ferrochelatase, mitochondrial	6477850	4933290	4824610	5872140	6648060	6262130
P22366;P22366-2	P22366;P22366-2	MYD88_MOUSE	Myd88	Myeloid differentiation primary response protein MyD88	2170510	2409960	2736840	1708110	2086060	2138150
P22437	P22437	PGH1_MOUSE	Ptgs1	Prostaglandin G/H synthase 1	6230480	6836370	3582980	7278480	5592710	4221600
P22561;P22561-2;P22561-3;P22561-4;P22561-5;P22561-6	P22561;P22561-2;P22561-3;P22561-4;P22561-5;P22561-6	WT1_MOUSE	Wt1	Wilms tumor protein homolog	3570690	2375430	2004410	3501380	1919400	1629980
P22599	P07758;P22599;Q00896;Q00897;Q00898	A1AT2_MOUSE	Serpina1b	Alpha-1-antitrypsin 1-2	30491800	50159100	47293000	22072000	27767200	43829100
P22682	P22682	CBL_MOUSE	Cbl	E3 ubiquitin-protein ligase CBL	595656	623024		578705
P22892	P22892	AP1G1_MOUSE	Ap1g1	AP-1 complex subunit gamma-1	7607060	7578520	7404600	6825280	7337540	7695920
P22907;P22907-2	P22907;P22907-2	HEM3_MOUSE	Hmbs	Porphobilinogen deaminase	2200440	2516760	2145280	2046990	1438270	2114410
P23116	P23116	EIF3A_MOUSE	Eif3a	Eukaryotic translation initiation factor 3 subunit A	19569900	17402100	18360400	17924400	18755500	25274900
P23198	P23198	CBX3_MOUSE	Cbx3	Chromobox protein homolog 3	11092900	9269000	9909060	12787900	10089600	7441660
P23242	P23242	CXA1_MOUSE	Gja1	Gap junction alpha-1 protein
P23249	P23249	MOV10_MOUSE	Mov10	Putative helicase MOV-10	5669450	4570710	5403240	6278090	5457390	5136780
P23475	P23475	XRCC6_MOUSE	Xrcc6	X-ray repair cross-complementing protein 6	6159990	5322200	5073390	6649260	4701170	4228930
P23492	P23492	PNPH_MOUSE	Pnp	Purine nucleoside phosphorylase	25371300	24141800	25378000	19045300	24753500	19317500
P23506;P23506-2	P23506;P23506-2	PIMT_MOUSE	Pcmt1	Protein-L-isoaspartate(D-aspartate) O-methyltransferase	5245080	7035470	4579900	5944700	4354470	7739940
P23591	P23591	FCL_MOUSE	Gfus	GDP-L-fucose synthase	6419690	6484120	6286430	7916260	7402860	14155300
P23780	P23780	BGAL_MOUSE	Glb1	Beta-galactosidase	7526090	7422330	8335380	9540980	11481600	8333330
P23927	P23927	CRYAB_MOUSE	Cryab	Alpha-crystallin B chain	3546450	2826890	971952	2465350	1700650	4990930
P23949	P23949	TISD_MOUSE	Zfp36l2	mRNA decay activator protein ZFP36L2	527614	417384	598003	485324	618512
P23950	P23950	TISB_MOUSE	Zfp36l1	mRNA decay activator protein ZFP36L1	658728	750703	498081
P23953	P23953	EST1C_MOUSE	Ces1c	Carboxylesterase 1C	7396950	11139500	10852000	4100430	8261280	7206700
P24063;P24063-2	P24063;P24063-2	ITAL_MOUSE	Itgal	Integrin alpha-L				1708090	1877390
P24270	P24270	CATA_MOUSE	Cat	Catalase	11504300	16205000	23122600	10477200	36414500	24718400
P24369	P24369	PPIB_MOUSE	Ppib	Peptidyl-prolyl cis-trans isomerase B	47048500	55711800	53772900	34806400	52725800	148616000
P24452	P24452	CAPG_MOUSE	Capg	Macrophage-capping protein	33955100	26212300	30036900	34820800	23790800	27164400
P24456	P24456	CP2DA_MOUSE	Cyp2d10	Cytochrome P450 2D10						608422
P24457	P24457	CP2DB_MOUSE	Cyp2d11	Cytochrome P450 2D11	3310350	3138960	2312960	2935390	3131850	2357730
P24472	P24472	GSTA4_MOUSE	Gsta4	Glutathione S-transferase A4	74131800	87269100	41387700	84015200	40413900	44156900
P24527	P24527	LKHA4_MOUSE	Lta4h	Leukotriene A-4 hydrolase	9909210	10507500	14349200	12530000	11421000	10071100
P24529	P24529	TY3H_MOUSE	Th	Tyrosine 3-monooxygenase
P24547	P24547	IMDH2_MOUSE	Impdh2	Inosine-5'-monophosphate dehydrogenase 2	7343890	6281140	6613250	4501100	6200880	8304680
P24549	P24549	AL1A1_MOUSE	Aldh1a1	Aldehyde dehydrogenase 1A1	62731400	62696800	37115700	86907200	46173600	43381500
P24604-3;P24604-4	P24604;P24604-3;P24604-4;P24604-5;P24604-6	TEC_MOUSE	Tec	Isoform 3 of Tyrosine-protein kinase Tec						5256060
P24638	P24638	PPAL_MOUSE	Acp2	Lysosomal acid phosphatase	1911950	1552850	2302110	2628510	2478640
P24668	P24668	MPRD_MOUSE	M6pr	Cation-dependent mannose-6-phosphate receptor	6686310	6663660	5806420	6559910	7644590	7181960
P24788;P24788-2	P24788;P24788-2	CD11B_MOUSE	Cdk11b	Cyclin-dependent kinase 11B	2555230	2034580	2493160	2196050	2754050	2198340
P24815	P24815	3BHS1_MOUSE	Hsd3b1	3 beta-hydroxysteroid dehydrogenase/Delta 5-->4-isomerase type 1
P24822	P24822	PPBI_MOUSE	Iap	Intestinal-type alkaline phosphatase	1572710	13757700	3295950	1109150	934426	2331690
P25085;P25085-2	P25085;P25085-2	IL1RA_MOUSE	Il1rn	Interleukin-1 receptor antagonist protein	21450000	19284900	9881920	18145500	9799880	9109260
P25206	P25206	MCM3_MOUSE	Mcm3	DNA replication licensing factor MCM3	7215090	5027800	6652590	4911130	7017770	5979930
P25425;P25425-10;P25425-11;P25425-12;P25425-2;P25425-3;P25425-4;P25425-5;P25425-6;P25425-7;P25425-8;P25425-9	P25425;P25425-10;P25425-11;P25425-12;P25425-2;P25425-3;P25425-4;P25425-5;P25425-6;P25425-7;P25425-8;P25425-9	PO2F1_MOUSE	Pou2f1	POU domain, class 2, transcription factor 1
P25444	P25444	RS2_MOUSE	Rps2	Small ribosomal subunit protein uS5	46756800	42006700	46296900	43490000	46533800	129680000
P25688	P25688	URIC_MOUSE	Uox	Uricase		2996810				28126000
P25799;P25799-3	P25799;P25799-3;P25799-5;P25799-6;P25799-7;P25799-2	NFKB1_MOUSE	Nfkb1	Nuclear factor NF-kappa-B p105 subunit	1838820	1569420	1925110	1977540	1573660
P25911	P25911	LYN_MOUSE	Lyn	Tyrosine-protein kinase Lyn
P25911-2	P25911;P25911-2	LYN_MOUSE	Lyn	Isoform 2 of Tyrosine-protein kinase Lyn	10149200	8288450	12027300	9967100	11846000	10466100
P25916	P23798;P25916	BMI1_MOUSE	Bmi1	Polycomb complex protein BMI-1
P25962;P25962-2	P25962;P25962-2	ADRB3_MOUSE	Adrb3	Beta-3 adrenergic receptor					27561.5
P25976;P25976-2	P25976;P25976-2	UBF1_MOUSE	Ubtf	Nucleolar transcription factor 1	4727580	4200220	4315960	5964850	5990190	5963610
P26039	P26039	TLN1_MOUSE	Tln1	Talin-1	47219800	50018600	44166800	47307200	33090300	26426700
P26040	P26040	EZRI_MOUSE	Ezr	Ezrin	29184700	26969700	17934700	31428000	28594500	22117100
P26041	P26040;P26041;P26043	MOES_MOUSE	Msn	Moesin	96960300	83641700	85197700	87221700	71456900	68559100
P26043	P26043	RADI_MOUSE	Rdx	Radixin	7526770	8440010	7989630	7256830	6669280	8328450
P26151	P26151	FCGR1_MOUSE	Fcgr1	High affinity immunoglobulin gamma Fc receptor I	557043		938961	918257
P26187	P26187	MGMT_MOUSE	Mgmt	Methylated-DNA--protein-cysteine methyltransferase	2959810	3403870	2125630	2978890	2041640	2648030
P26231	P26231;Q61301;Q61301-2;Q61301-3	CTNA1_MOUSE	Ctnna1	Catenin alpha-1	5957990	7349040	6791440	4500190	11401700	8460400
P26350	P26350	PTMA_MOUSE	Ptma	Prothymosin alpha	787279	836055	2131030	2849470	2920240	2059830
P26369	P26369	U2AF2_MOUSE	U2af2	Splicing factor U2AF 65 kDa subunit	28873500	28813400	31703700	28892100	25926300	20575700
P26443	P26443	DHE3_MOUSE	Glud1	Glutamate dehydrogenase 1, mitochondrial	32185500	33051100	27781100	28698100	38012300	44763200
P26450	P26450	P85A_MOUSE	Pik3r1	Phosphatidylinositol 3-kinase regulatory subunit alpha			1814290	1302760	1038250
P26516	P26516	PSMD7_MOUSE	Psmd7	26S proteasome non-ATPase regulatory subunit 7	8132480	7103720	8090370	9808820	8358210	9617140
P26638	P26638	SYSC_MOUSE	Sars1	Serine--tRNA ligase, cytoplasmic	11839500	9198510	10302500	12155600	10392400	24861100
P26645	P26645	MARCS_MOUSE	Marcks	Myristoylated alanine-rich C-kinase substrate	2367010	2630280	5146000	3832540	3787180	5429710
P26883	P26883	FKB1A_MOUSE	Fkbp1a	Peptidyl-prolyl cis-trans isomerase FKBP1A	74573200	63153500	33396500	63234800	54130200	31776000
P27005	P27005	S10A8_MOUSE	S100a8	Protein S100-A8	720375	1203430	1158450	1448050	3199340	3987770
P27046	P27046	MA2A1_MOUSE	Man2a1	Alpha-mannosidase 2	7121060	5129200	4316770	7515710	7305350	6645220
P27048;P63163	P27048;P63163	RSMB_MOUSE;RSMN_MOUSE	Snrpb;Snrpn	Small nuclear ribonucleoprotein-associated protein B	16575300	17253200	20467500	17242400	18018700	15727700
P27106	P27106	MIS_MOUSE	Amh	Muellerian-inhibiting factor				647684
P27546;P27546-2	P27546;P27546-2;P27546-3;P27546-4	MAP4_MOUSE	Map4	Microtubule-associated protein 4	8880690	8061500	7258840	7761690	6514640	7327200
P27573	P27573	MYP0_MOUSE	Mpz	Myelin protein P0			7566440
P27601	P27601	GNA13_MOUSE	Gna13	Guanine nucleotide-binding protein subunit alpha-13	3622960	5214130	5843200	5504540	7089810	5019450
P27612	P27612	PLAP_MOUSE	Plaa	Phospholipase A-2-activating protein	3585870	3599210	5717520	4009170	4455970	3952360
P27641	P27641	XRCC5_MOUSE	Xrcc5	X-ray repair cross-complementing protein 5	5949580	5432430	5236600	5859020	4913750	4746360
P27659	P27659;E9PWZ3;E9PWZ3-2	RL3_MOUSE	Rpl3	Large ribosomal subunit protein uL3	20391000	18359300	17363500	14825500	19516400	53000200
P27773	P27773	PDIA3_MOUSE	Pdia3	Protein disulfide-isomerase A3	110192000	133816000	133906000	84656100	124256000	132499000
P27784	P27784	CCL6_MOUSE	Ccl6	C-C motif chemokine 6		1067220	1855030	633764	2483030
P27786	P27786	CP17A_MOUSE	Cyp17a1	Steroid 17-alpha-hydroxylase/17,20 lyase						3744590
P27808	P27808	MGAT1_MOUSE	Mgat1	Alpha-1,3-mannosyl-glycoprotein 2-beta-N-acetylglucosaminyltransferase
P27870	P27870	VAV_MOUSE	Vav1	Proto-oncogene vav				692487	762414
P28028;P28028-1	P28028;P28028-1	BRAF_MOUSE	Braf	Serine/threonine-protein kinase B-raf	294468	258224	220193	250543
P28063	P28063	PSB8_MOUSE	Psmb8	Proteasome subunit beta type-8	10427900	10725600	11501700	9873590	12422200	5405780
P28076	P28076	PSB9_MOUSE	Psmb9	Proteasome subunit beta type-9	8001660	9142490	11526100	7988200	10602000	5214180
P28078	P28078	DMA_MOUSE	H2-DMa	Class II histocompatibility antigen, M alpha chain	5754930				4711360
P28271	P28271	ACOHC_MOUSE	Aco1	Cytoplasmic aconitate hydratase	17439700	19765000	20884700	19044500	19289800	20087400
P28301	P28301	LYOX_MOUSE	Lox	Protein-lysine 6-oxidase	2235290		3224220	2388480	2548900
P28352	P28352	APEX1_MOUSE	Apex1	DNA repair nuclease/redox regulator APEX1	14520100	10751700	15603500	21726400	11571600	10207600
P28474	P28474	ADHX_MOUSE	Adh5	Alcohol dehydrogenase class-3	28391600	26543000	24896800	26854300	20453200	21987700
P28650	P28650;P28650-2	PURA1_MOUSE	Adss1	Adenylosuccinate synthetase isozyme 1	1787840	2217990	1550110	2736290	1084800	2671800
P28653	P28653	PGS1_MOUSE	Bgn	Biglycan	98273500	80638200	73865300	94027000	81217300	39374600
P28654	P28654	PGS2_MOUSE	Dcn	Decorin	28031300	71358100	68521500	40177800	54971700	22237800
P28656	P28656	NP1L1_MOUSE	Nap1l1	Nucleosome assembly protein 1-like 1	20688900	19643300	19081800	17830900	20802500	15387800
P28658	P28658	ATX10_MOUSE	Atxn10	Ataxin-10	9920270	9141400	7736950	8725060	7077330	9271690
P28659;P28659-2;P28659-3;P28659-4	P28659;P28659-2;P28659-3;P28659-4	CELF1_MOUSE	Celf1	CUGBP Elav-like family member 1	4601040	3945710		2373270	4412240	3858960
P28660	P28660;P28660-2	NCKP1_MOUSE	Nckap1	Nck-associated protein 1	9111780	9119130	7225630	8829880	9684630	8644650
P28661;P28661-2;P28661-3;P28661-4;P28661-5	P28661;P28661-4;P28661-2;P28661-3;P28661-5;P28661-6	SEPT4_MOUSE	Septin4	Septin-4	2728400	2910210	2311540	1889430	3214270
P28665	P28665	MUG1_MOUSE	Mug1	Murinoglobulin-1	7357880	9385990	12914800	4624360	9210000	11749300
P28667	P28667	MRP_MOUSE	Marcksl1	MARCKS-related protein	688260	961507	1015850	1022950	1043930	855081
P28700	P28700	RXRA_MOUSE	Rxra	Retinoic acid receptor RXR-alpha
P28704;P28704-2	P28704;P28704-2	RXRB_MOUSE	Rxrb	Retinoic acid receptor RXR-beta				1280470
P28740;P28740-1;P28740-2	P28740;P28740-1;P28740-2	KIF2A_MOUSE	Kif2a	Kinesin-like protein KIF2A	2714980	1814850	1517610	1928430	2151730	2789330
P28741	P28741	KIF3A_MOUSE	Kif3a	Kinesin-like protein KIF3A	686874	316186		871488
P28825	P28825	MEP1A_MOUSE	Mep1a	Meprin A subunit alpha				500780	703943
P28843	P28843	DPP4_MOUSE	Dpp4	Dipeptidyl peptidase 4	2285680	2230310	2832130	2783920	8638900	3954030
P28867	P28867;P28867-2	KPCD_MOUSE	Prkcd	Protein kinase C delta type	6088280	7338100	7285290	6988860	6453070	4322350
P29037	P29037	TBP_MOUSE	Tbp	TATA-box-binding protein	426907	582890	539095		413026
P29268	P29268	CCN2_MOUSE	Ccn2	CCN family member 2
P29341	P29341	PABP1_MOUSE	Pabpc1	Polyadenylate-binding protein 1	35964200	28474400	33789100	27079500	32251500	35093000
P29351;P29351-2	P29351;P29351-2;P29351-3	PTN6_MOUSE	Ptpn6	Tyrosine-protein phosphatase non-receptor type 6	5722360	4357850	5131170	5599290	4185320	5353320
P29387	P29387	GBB4_MOUSE	Gnb4	Guanine nucleotide-binding protein subunit beta-4				188922
P29391	P29391	FRIL1_MOUSE	Ftl1	Ferritin light chain 1	4112500	4506430	8106080	12485000	10534200	3947490
P29416	P29416	HEXA_MOUSE	Hexa	Beta-hexosaminidase subunit alpha	6845310	7135360	5419850	8090240	8072590	6440750
P29452	P29452	CASP1_MOUSE	Casp1	Caspase-1	5217520	4123820	3953180	6156370	4919620	2968490
P29533	P29533;P29533-2	VCAM1_MOUSE	Vcam1	Vascular cell adhesion protein 1	1310960		1013800	1222610	1672960	781613
P29594	P29594	CASP2_MOUSE	Casp2	Caspase-2	71651.8	56668.3		63665.5
P29595	P29595	NEDD8_MOUSE	Nedd8	NEDD8	13519000	15612700	11693200	8447270	4523830	1380670
P29699	P29699	FETUA_MOUSE	Ahsg	Alpha-2-HS-glycoprotein	6691450	8529710	8990770	3122580	7173400	11062200
P29758	P29758	OAT_MOUSE	Oat	Ornithine aminotransferase, mitochondrial	21468500	30773700	23872700	23866700	49932500	16798300
P29788	P29788	VTNC_MOUSE	Vtn	Vitronectin	7957680	7440630	7304540	6866760	8037510	13479800
P30051	P30051;P48301;P70210;Q62296;Q62296-2	TEAD1_MOUSE	Tead1	Transcriptional enhancer factor TEF-1	1896080	1404730	1706760	1531630	1303590	1621210
P30115	P30115	GSTA3_MOUSE	Gsta3	Glutathione S-transferase A3	9804540	13866800	10045800	5903270	10059300	15136400
P30204;P30204-2	P30204;P30204-2	MSRE_MOUSE	Msr1	Macrophage scavenger receptor types I and II				956808
P30275	P30275	KCRU_MOUSE	Ckmt1	Creatine kinase U-type, mitochondrial	9010350	34740200	11279700	13696500	72766800	9004790
P30282	P30282	CCND3_MOUSE	Ccnd3	G1/S-specific cyclin-D3	29175.2
P30285	P30285	CDK4_MOUSE	Cdk4	Cyclin-dependent kinase 4	1064940	697538	1542780	1679020	1071140	729282
P30355	P30355	AL5AP_MOUSE	Alox5ap	Arachidonate 5-lipoxygenase-activating protein	4912470	3194280	5455090	5488660	4765950	3522740
P30412	P30412	PPIC_MOUSE	Ppic	Peptidyl-prolyl cis-trans isomerase C	12414600	9391330	15934000	12348600	9631760	6867510
P30416	P30416	FKBP4_MOUSE	Fkbp4	Peptidyl-prolyl cis-trans isomerase FKBP4	12917700	14204300	14916500	13381000	14138500	13787000
P30681	P30681	HMGB2_MOUSE	Hmgb2	High mobility group protein B2	14739600	16252300	22723400	20477000	20412900	17092600
P30993	P30993	C5AR1_MOUSE	C5ar1	C5a anaphylatoxin chemotactic receptor 1	1514170	2483390	1674380	2873620	2225140
P30999	P30999;P30999-2;P30999-3	CTND1_MOUSE	Ctnnd1	Catenin delta-1	8954160	9616210	8606800	8114510	12717200	9889630
P31001	P31001	DESM_MOUSE	Des	Desmin	85023500	148316000	69521400	72706400	49519300	26865800
P31230	P31230	AIMP1_MOUSE	Aimp1	Aminoacyl tRNA synthase complex-interacting multifunctional protein 1	5503150	5775500	7405900	5160840	6403190	8569720
P31266;P31266-2	P31266;P31266-2	SUH_MOUSE	Rbpj	Recombining binding protein suppressor of hairless	1875290
P31324	P31324	KAP3_MOUSE	Prkar2b	cAMP-dependent protein kinase type II-beta regulatory subunit	1406430	1428160	1809330	1443780	3445120
P31428	P31428	DPEP1_MOUSE	Dpep1	Dipeptidase 1	10203900	7313510	4768420	7407110	16985700	8630320
P31725	P31725	S10A9_MOUSE	S100a9	Protein S100-A9	3475500	1844890	8102040	6230500	26759500	4817960
P31750	P31750	AKT1_MOUSE	Akt1	RAC-alpha serine/threonine-protein kinase	1687730	1630000	1821910	1804860	1001260	1416770
P31786	P31786	ACBP_MOUSE	Dbi	Acyl-CoA-binding protein	31966200	39846600	13581800	7414260	17254100	12286600
P31938	P31938;Q63932	MP2K1_MOUSE	Map2k1	Dual specificity mitogen-activated protein kinase kinase 1	6327170	6487200	5802280	5960810	5644300	4527040
P31996;P31996-2	P31996;P31996-2	CD68_MOUSE	Cd68	Macrosialin	4385730	3782740	9087580	12273000	9813000	11560800
P32020	P32020	SCP2_MOUSE	Scp2	Sterol carrier protein 2	16712900	22503800	21076400	16688000	41657100	21492500
P32037	P32037	GTR3_MOUSE	Slc2a3	Solute carrier family 2, facilitated glucose transporter member 3	1364130			2049860	1541180
P32067	P32067	LA_MOUSE	Ssb	Lupus La protein homolog	12237200	10309700	12770500	12397000	11264100	11291700
P32233	P32233	DRG1_MOUSE	Drg1	Developmentally-regulated GTP-binding protein 1	2591530	2720130	2973670	2023270	2381680	4397700
P32261	P32261	ANT3_MOUSE	Serpinc1	Antithrombin-III			697194		712132
P32507	P32507;P32507-2	NECT2_MOUSE	Nectin2	Nectin-2	2545150	2247670	2099880	2342520	2686030	1544600
P32883-2	P32883;Q61411;P32883-2;Q61411-2	RASK_MOUSE	Kras	Isoform 2B of GTPase KRas	9426260	9776720	10678600	10037900	12109700	7458120
P32921;P32921-2	P32921;P32921-2	SYWC_MOUSE	Wars1	Tryptophan--tRNA ligase, cytoplasmic	11332100	12897400	12713500	10819800	14374800	38740100
P33267	P33267	CP2F2_MOUSE	Cyp2f2	Cytochrome P450 2F2	459501	928793	5049110		514079	3660420
P33434;P33434-2	P33434;P33434-2	MMP2_MOUSE	Mmp2	72 kDa type IV collagenase	2238070	2119770	2896560	2437230	2958190	2290990
P33609	P33609	DPOLA_MOUSE	Pola1	DNA polymerase alpha catalytic subunit	2456060	625677			379369
P33610	P33610	PRI2_MOUSE	Prim2	DNA primase large subunit	1169410	921512	780041	583920	993986	1073650
P33611	P33611	DPOA2_MOUSE	Pola2	DNA polymerase alpha subunit B			220666
P34022	P34022	RANG_MOUSE	Ranbp1	Ran-specific GTPase-activating protein	4120440	3276710	2805360	2895180	3709150	3865850
P34152;P34152-2;P34152-4	P34152;P34152-2;P34152-4;P34152-9	FAK1_MOUSE	Ptk2	Focal adhesion kinase 1	4178920	3685490	5113070	4577900	3915050	4550590
P34884	P34884	MIF_MOUSE	Mif	Macrophage migration inhibitory factor	97096300	108397000	119662000	105410000	62061800	92462900
P34914	P34914;P34914-2	HYES_MOUSE	Ephx2	Bifunctional epoxide hydrolase 2	4653660	13403600	14512500	5579150	21271400	8368480
P34928	P34928	APOC1_MOUSE	Apoc1	Apolipoprotein C-I	2205240	3569120	3620230		7855930	7727610
P35123	P35123	UBP4_MOUSE	Usp4	Ubiquitin carboxyl-terminal hydrolase 4	589073		3107760		6086650
P35230	P35230	REG3B_MOUSE	Reg3b	Regenerating islet-derived protein 3-beta				1482680		16164600
P35235-1	P35235;P35235-1	PTN11_MOUSE	Ptpn11	Isoform 2 of Tyrosine-protein phosphatase non-receptor type 11	4481160	4613480	3643060	4059340	3461620	2227920
P35276	P35276	RAB3D_MOUSE	Rab3d	Ras-related protein Rab-3D			3497210	2612920	3330540	10921400
P35278	P35278;P61021;Q9CQD1	RAB5C_MOUSE	Rab5c	Ras-related protein Rab-5C	37735200	32082800	41175000	35256800	40837500	32217400
P35279	P35279;P35279-2	RAB6A_MOUSE	Rab6a	Ras-related protein Rab-6A	16732800	16378100	12852400	13356800	14510100	15048900
P35282	P35282	RAB21_MOUSE	Rab21	Ras-related protein Rab-21	3792670	4465050	3441180	3907160	3785630	3100580
P35283	P35283	RAB12_MOUSE	Rab12	Ras-related protein Rab-12	2818480	2082930	2887060	2904450	2469390
P35285	P35285	RB22A_MOUSE	Rab22a	Ras-related protein Rab-22A		2608270	4092660	3688370
P35288	P35288	RAB23_MOUSE	Rab23	Ras-related protein Rab-23	1291600	1046000	1171880	883623	1056790
P35290	P35290	RAB24_MOUSE	Rab24	Ras-related protein Rab-24
P35293	P35293	RAB18_MOUSE	Rab18	Ras-related protein Rab-18	10167600	10031600	12108100	11334100	14190700	13548500
P35330	P35330	ICAM2_MOUSE	Icam2	Intercellular adhesion molecule 2		1000220			1928720
P35385	P35385	HSPB7_MOUSE	Hspb7	Heat shock protein beta-7				319618		549421
P35441	P35441	TSP1_MOUSE	Thbs1	Thrombospondin-1	10827700	6222430	7376830	14669800	9555960	3781860
P35486	P35486	ODPA_MOUSE	Pdha1	Pyruvate dehydrogenase E1 component subunit alpha, somatic form, mitochondrial	32205900	33885100	29076800	24143800	30445100	32293300
P35492	P35492	HUTH_MOUSE	Hal	Histidine ammonia-lyase						263675
P35505	P35505	FAAA_MOUSE	Fah	Fumarylacetoacetase	10821900	12860000	14363700	9756830	13479800	20293200
P35550	P35550	FBRL_MOUSE	Fbl	rRNA 2'-O-methyltransferase fibrillarin	46826800	39440900	45577100	50261200	50972000	50569800
P35564	P35564	CALX_MOUSE	Canx	Calnexin	27588200	29129200	30218200	29042300	34981100	40793700
P35585	P35585	AP1M1_MOUSE	Ap1m1	AP-1 complex subunit mu-1	6330380	5760570	3870110	7263040	6554240	6624920
P35601;P35601-2	P35601;P35601-2	RFC1_MOUSE	Rfc1	Replication factor C subunit 1	362530
P35700	P35700	PRDX1_MOUSE	Prdx1	Peroxiredoxin-1	162099000	164027000	127949000	184115000	155956000	120713000
P35737	P35737	DMB_MOUSE	H2-DMb1	Class II histocompatibility antigen, M beta 1 chain	717616	733755	1455420
P35762	P35762	CD81_MOUSE	Cd81	CD81 antigen	4023490	2722560	3483510	3182230	1464960
P35802	P35802	GPM6A_MOUSE	Gpm6a	Neuronal membrane glycoprotein M6-a	903930	1229230	685369	1328290	849746	1184680
P35821	P35821	PTN1_MOUSE	Ptpn1	Tyrosine-protein phosphatase non-receptor type 1	6932010	5670000	6764690	5052340	6521840	5148190
P35831	P35831	PTN12_MOUSE	Ptpn12	Tyrosine-protein phosphatase non-receptor type 12	1174590	879670	631851	1199730	1465880
P35917	P35917	VGFR3_MOUSE	Flt4	Vascular endothelial growth factor receptor 3	1414990			2358680	8032460
P35922-3	P35922;P35922-2;P35922-3;P35922-4;P35922-5;P35922-6	FMR1_MOUSE	Fmr1	Isoform 3 of Fragile X messenger ribonucleoprotein 1	1344070	1153170	1555320	1241380	1129930	1149450
P35979	P35979	RL12_MOUSE	Rpl12	Large ribosomal subunit protein uL11	40045500	39332700	41384100	30628900	39572300	106506000
P35980	P35980	RL18_MOUSE	Rpl18	Large ribosomal subunit protein eL18	82145100	80114700	93762800	72556600	85164000	235348000
P36371	P36371	TAP2_MOUSE	Tap2	Antigen peptide transporter 2	4718090	4909380	6662350	4146530	4602840	3673890
P36423	P36423	THAS_MOUSE	Tbxas1	Thromboxane-A synthase	303514	218856		223435	470346
P36536	P36536	SAR1A_MOUSE	Sar1a	Small COPII coat GTPase SAR1A	7458680	9225340	8879390	6287280	7940010	12225700
P36552	P36552	HEM6_MOUSE	Cpox	Oxygen-dependent coproporphyrinogen-III oxidase, mitochondrial	1254030	2012820		2066100	1557270	2855730
P36916	P36916;P36916-2	GNL1_MOUSE	Gnl1	Guanine nucleotide-binding protein-like 1	1848290	2227130	2289730	1548670	2309180
P36993;P36993-3;P36993-4;P36993-5	P36993;P36993-3;P36993-4;P36993-5	PPM1B_MOUSE	Ppm1b	Protein phosphatase 1B	2466830	2783300	5375180	1407980
P37040	P37040	NCPR_MOUSE	Por	NADPH--cytochrome P450 reductase	12888200	12573900	14487700	10647200	17169100	13482500
P37804	P37804	TAGL_MOUSE	Tagln	Transgelin	96127500	204415000	80659300	91475100	48860200	35466400
P37889;P37889-2	P37889;P37889-2	FBLN2_MOUSE	Fbln2	Fibulin-2	31020800	14833400	13894100	50509600	20502500	12549800
P37913	P37913	DNLI1_MOUSE	Lig1	DNA ligase 1	2582260	2507500	2718520	1100580	2130420	1652880
P38060	P38060	HMGCL_MOUSE	Hmgcl	Hydroxymethylglutaryl-CoA lyase, mitochondrial	5483530	7588560	9261740	8645600	6710450	8736680
P38532;P38532-2	P38532;P38532-2	HSF1_MOUSE	Hsf1	Heat shock factor protein 1		742135		446281	425109
P38575	P38575	UPK2_MOUSE	Upk2	Uroplakin-2	1685560	18682100	1814890		1508760
P38647	P38647	GRP75_MOUSE	Hspa9	Stress-70 protein, mitochondrial	37367600	36706900	39303900	34205300	46653800	41720100
P39053;P39053-4;P39053-5;P39053-6	P39053;P39053-3;P39053-4;P39053-5;P39053-6	DYN1_MOUSE	Dnm1	Dynamin-1	4640030	4043360	4405110	4521350	4018720	2325130
P39054	P39054	DYN2_MOUSE	Dnm2	Dynamin-2			315110
P39054-2	P39054;Q8BZ98;P39054-2;Q8BZ98-2	DYN2_MOUSE	Dnm2	Isoform 2 of Dynamin-2	14015200	13171200	12639600	14412100	13448500	11253600
P39061;P39061-1;P39061-2	P39061;P39061-1;P39061-2	COIA1_MOUSE	Col18a1	Collagen alpha-1(XVIII) chain	5329920	5371990	6515040	5923150	5857350	855725
P39098	P39098;P39098-2	MA1A2_MOUSE	Man1a2	Mannosyl-oligosaccharide 1,2-alpha-mannosidase IB	1049770	1303710	2949950	1740230	1239810	628405
P39429;P39429-2	P39429;P39429-2	TRAF2_MOUSE	Traf2	TNF receptor-associated factor 2	478675	561973		739479
P39447	P39447	ZO1_MOUSE	Tjp1	Tight junction protein ZO-1	4974180	5323500	4843870	4801220	4658340	4797220
P39654	P39654	LOX15_MOUSE	Alox15	Polyunsaturated fatty acid lipoxygenase ALOX15	1044110	1429190	3729410	1907240	937784
P39688;P39688-2	P39688;P39688-2	FYN_MOUSE	Fyn	Tyrosine-protein kinase Fyn	385686			516419	325614
P39749	P39749	FEN1_MOUSE	Fen1	Flap endonuclease 1	7781030	3719090	6826560	8963020	9342870	8362420
P40124	P40124;Q9CYT6	CAP1_MOUSE	Cap1	Adenylyl cyclase-associated protein 1	20616200	20666900	20971900	20297800	16422200	13679600
P40142	P40142	TKT_MOUSE	Tkt	Transketolase	88484600	82345300	97023800	93715400	87478000	69439000
P40201	A2AJK6;A3KFM7;E9PZM4;P40201;Q09XV5;Q8BYH8;A2AJK6-3;A3KFM7-2;Q8BYH8-2	CHD1_MOUSE	Chd1	Chromodomain-helicase-DNA-binding protein 1	2742560	4455370		2402880	3109320	1579140
P40237	P40237	CD82_MOUSE	Cd82	CD82 antigen	739914	796440		1164370	671638	490146
P40240	P40240	CD9_MOUSE	Cd9	CD9 antigen	10971100	11285900	10835200	11266700	7867750	8464230
P40336;P40336-2	P40336;P40336-2	VP26A_MOUSE	Vps26a	Vacuolar protein sorting-associated protein 26A	10693600	10380200	13152200	12542700	12221800	10469100
P40630;P40630-2	P40630;P40630-2	TFAM_MOUSE	Tfam	Transcription factor A, mitochondrial	6743310	5948880		4139590	6264440
P40694	P40694	SMBP2_MOUSE	Ighmbp2	DNA-binding protein SMUBP-2
P40936	P40936	INMT_MOUSE	Inmt	Indolethylamine N-methyltransferase	3487120	10471200	13124400	2220480	7572860	6292860
P41105	P41105	RL28_MOUSE	Rpl28	Large ribosomal subunit protein eL28	15448400	14557300	17838200	13458900	17141000	31111100
P41216	P41216	ACSL1_MOUSE	Acsl1	Long-chain-fatty-acid--CoA ligase 1	8983980	12464700	41337100	4253470	31150000	17141600
P41230;P41230-2;P41230-3	P41230;P41230-2;P41230-3	KDM5C_MOUSE	Kdm5c	Lysine-specific demethylase 5C	144013	140375		86369.5
P41233	P41233	ABCA1_MOUSE	Abca1	Phospholipid-transporting ATPase ABCA1	360325	322971	773242	455584	873874	1125410
P41241	P41241	CSK_MOUSE	Csk	Tyrosine-protein kinase CSK	7897120	7318020	8303240	7702430	6535210	7754560
P41317	P41317	MBL2_MOUSE	Mbl2	Mannose-binding protein C
P41731	P41731	CD63_MOUSE	Cd63	CD63 antigen	4708600	2971210	1071140	5652210	5098840	5922150
P42125	P42125	ECI1_MOUSE	Eci1	Enoyl-CoA delta isomerase 1, mitochondrial	29351800	29972800	40341900	21702900	36535500	35532300
P42128	P42128	FOXK1_MOUSE	Foxk1	Forkhead box protein K1	2092390	2227180	2501020	2129840	2007340	1581510
P42208	P42208	SEPT2_MOUSE	Septin2	Septin-2	19561700	17844000	20838900	18693300	16318300	14300000
P42209	P42209	SEPT1_MOUSE	Septin1	Septin-1	1494530	1200040	2303470	2285970	1960150
P42225	P42225	STAT1_MOUSE	Stat1	Signal transducer and activator of transcription 1	18402200	17058600	16612000	9825810	13114300	10141500
P42227;P42227-2	P42227;P42227-2;P42227-3	STAT3_MOUSE	Stat3	Signal transducer and activator of transcription 3	8111270	6774300	6808790	8074140	6312720	4303690
P42230	P42230	STA5A_MOUSE	Stat5a	Signal transducer and activator of transcription 5A		224978
P42232	P42232	STA5B_MOUSE	Stat5b	Signal transducer and activator of transcription 5B	1583140	1808600	2092520	2223370	1186140
P42337	P42337	PK3CA_MOUSE	Pik3ca	Phosphatidylinositol 4,5-bisphosphate 3-kinase catalytic subunit alpha isoform	1104940	1237380	1692810	1075940	991511
P42567	P42567	EPS15_MOUSE	Eps15	Epidermal growth factor receptor substrate 15	4153700	4322270	4758710	3796570	4759030	3295500
P42669	P42669	PURA_MOUSE	Pura	Transcriptional activator protein Pur-alpha	11781400	13093400	13017100	10153500	9120640	13663000
P42703	P42703;P42703-2	LIFR_MOUSE	Lifr	Leukemia inhibitory factor receptor
P42859	P42859;P42859-2	HD_MOUSE	Htt	Huntingtin	3204670	2926070	2135840	1577110	2659860	2139120
P42867	P42867	GPT_MOUSE	Dpagt1	UDP-N-acetylglucosamine--dolichyl-phosphate N-acetylglucosaminephosphotransferase	917255		1720530	868162	1161130	1198090
P42925	P42925	PXMP2_MOUSE	Pxmp2	Peroxisomal membrane protein 2					396362	366641
P42932	P42932	TCPQ_MOUSE	Cct8	T-complex protein 1 subunit theta	38682800	35106700	36093600	39087700	40880500	33970300
P43024	P43024	CX6A1_MOUSE	Cox6a1	Cytochrome c oxidase subunit 6A1, mitochondrial	6125060	8504240	5526910	5717520	4554080	2368950
P43135	P43135;Q60632	COT2_MOUSE	Nr2f2	COUP transcription factor 2	399031	503016	730831	349565	450634
P43137	P43137	LIT1_MOUSE	Reg1	Lithostathine-1		421325		855998	556821	86970600
P43247	P43247	MSH2_MOUSE	Msh2	DNA mismatch repair protein Msh2	5680870	5210650	4667990	5594750	4286950	3299690
P43274	P43274	H14_MOUSE	H1-4	Histone H1.4	53021500	52258100	97845600	52953100	76942300	59869600
P43275	P43275	H11_MOUSE	H1-1	Histone H1.1	59126500	35825300	57404800	82783000	67895800	62345100
P43276	P43276	H15_MOUSE	H1-5	Histone H1.5	303762000	261847000	289930000	271710000	259513000	262113000
P43277	P43277	H13_MOUSE	H1-3	Histone H1.3	5000710	3637500	5297950	3986160	5984380	6628180
P43346	P43346	DCK_MOUSE	Dck	Deoxycytidine kinase
P43406	P43406	ITAV_MOUSE	Itgav	Integrin alpha-V	4006810	4196440	2957930	5395250	3443000	3984330
P43883	P43883	PLIN2_MOUSE	Plin2	Perilipin-2	705193		1003800	4181430	1990440	860811
P45376	P45376	ALDR_MOUSE	Akr1b1	Aldo-keto reductase family 1 member B1	82244700	94456200	67671100	67969300	44797600	42477100
P45377	P45377	ALD2_MOUSE	Akr1b8	Aldose reductase-related protein 2	17258700	15963100	15130400	17419300	11874800	9419940
P45481	P45481	CBP_MOUSE	Crebbp	Histone lysine acetyltransferase CREBBP	233668		228851	273440	317198
P45591	P45591	COF2_MOUSE	Cfl2	Cofilin-2	7505680	7902360	6124870	10551900	4918150	5559730
P45700	P45700	MA1A1_MOUSE	Man1a1	Mannosyl-oligosaccharide 1,2-alpha-mannosidase IA	1708160	1503720	1774940	1476940	1886130	3821610
P45878	P45878	FKBP2_MOUSE	Fkbp2	Peptidyl-prolyl cis-trans isomerase FKBP2	34886300	42339500	44622500	20605900	35977700	92689600
P45952	P45952	ACADM_MOUSE	Acadm	Medium-chain specific acyl-CoA dehydrogenase, mitochondrial	33528900	36574500	37230800	33836300	36888600	34304000
P46061	P46061	RAGP1_MOUSE	Rangap1	Ran GTPase-activating protein 1	9381320	8235680	10282300	10149300	9021810	9267640
P46062	P46062	SIPA1_MOUSE	Sipa1	Signal-induced proliferation-associated protein 1	8231810	8558540	8486350	10515600	6698380	11803600
P46096	P46096	SYT1_MOUSE	Syt1	Synaptotagmin-1				1470160
P46412	P46412	GPX3_MOUSE	Gpx3	Glutathione peroxidase 3	16133200	16934800	17889200	21684500	23430200	12183700
P46414	P46414	CDN1B_MOUSE	Cdkn1b	Cyclin-dependent kinase inhibitor 1B		644425		714267	665761	576500
P46460	P46460	NSF_MOUSE	Nsf	Vesicle-fusing ATPase	10068000	9634160	9077560	10865300	10384500	14027100
P46467	P46467	VPS4B_MOUSE	Vps4b	Vacuolar protein sorting-associated protein 4B	7869180	8205060	8017770	7501540	8253260	8012210
P46471	P46471	PRS7_MOUSE	Psmc2	26S proteasome regulatory subunit 7	13906500	12084000	14208700	13705600	13551300	14487600
P46638	P46638;P62492	RB11B_MOUSE	Rab11b	Ras-related protein Rab-11B	35345500	39774300	38853100	34956700	37846900	34410300
P46656	P46656	ADX_MOUSE	Fdx1	Adrenodoxin, mitochondrial	1565500	2194610		1919040	2304430	3894090
P46660	P46660	AINX_MOUSE	Ina	Alpha-internexin	400466	500484		713320	158321
P46664	P46664	PURA2_MOUSE	Adss2	Adenylosuccinate synthetase isozyme 2	3704450	3539620	3033380	2971820	2834250	2229870
P46718	P46718	PDCD2_MOUSE	Pdcd2	Programmed cell death protein 2
P46735	P46735;P46735-2	MYO1B_MOUSE	Myo1b	Unconventional myosin-Ib	3498450	3396430	3016520	3517190	3971500	5153550
P46737	P46737	BRCC3_MOUSE	Brcc3	Lys-63-specific deubiquitinase BRCC36	1363920	1412780	1281770	1605800	1415900	936213
P46935	P46935	NEDD4_MOUSE	Nedd4	E3 ubiquitin-protein ligase NEDD4	14103300	13788900	13192800	11061800	10437700	11931200
P46938	P46938;P46938-2	YAP1_MOUSE	Yap1	Transcriptional coactivator YAP1	4316590	1906410	1974250	1822840	2913190	2741950
P46978	P46978	STT3A_MOUSE	Stt3a	Dolichyl-diphosphooligosaccharide--protein glycosyltransferase subunit STT3A	11583000	12184000	11331800	9677860	13295600	43367600
P47199	P47199	QOR_MOUSE	Cryz	Quinone oxidoreductase	5028070	5853870	10331700	7260730	4816130	7287450
P47226;P47226-2	P47226;P47226-2	TES_MOUSE	Tes	Testin	3198240	3957070	3775130	3047190	3341140	4421710
P47713	P47713	PA24A_MOUSE	Pla2g4a	Cytosolic phospholipase A2	5185380	3799220	4263730	3209760	4178110	3206800
P47738	P47738;Q62148	ALDH2_MOUSE	Aldh2	Aldehyde dehydrogenase, mitochondrial	82154700	83776100	95965500	66884100	75935000	74315300
P47739	P47739	AL3A1_MOUSE	Aldh3a1	Aldehyde dehydrogenase, dimeric NADP-preferring	3993690	9238410	4228120	2698170		3842350
P47740	P47740	AL3A2_MOUSE	Aldh3a2	Aldehyde dehydrogenase family 3 member A2	4610600	6157150	5834250	5513440	6358220	7876630
P47753	P47753	CAZA1_MOUSE	Capza1	F-actin-capping protein subunit alpha-1	30949600	29642000	35256900	33557500	35737900	29616900
P47754	P47754	CAZA2_MOUSE	Capza2	F-actin-capping protein subunit alpha-2	43976200	47233500	44087900	50298400	37857000	35017800
P47757-2;P47757-4	P47757;P47757-2;P47757-4	CAPZB_MOUSE	Capzb	Isoform 2 of F-actin-capping protein subunit beta	25398800	22907700	21780800	24591700	21407700	16701100
P47758	P47758	SRPRB_MOUSE	Srprb	Signal recognition particle receptor subunit beta	4765130	4700570	5148850	3171800	4528580	16501400
P47791;P47791-2	P47791;P47791-2	GSHR_MOUSE	Gsr	Glutathione reductase, mitochondrial	14886900	13804200	14356500	20496600	17921000	12685700
P47802	P47802	MTX1_MOUSE	Mtx1	Metaxin-1	4326240	3751660	2600050	4405370	4200940	3992640
P47809	P47809	MP2K4_MOUSE	Map2k4	Dual specificity mitogen-activated protein kinase kinase 4	2876270	2401490	2304840	2966620	2031930	3545790
P47811	P47811;P47811-2;P47811-3;P47811-4	MK14_MOUSE	Mapk14	Mitogen-activated protein kinase 14	10028800	9839380	10318200	8686380	9416960	8043330
P47856;P47856-2	P47856;P47856-2	GFPT1_MOUSE	Gfpt1	Glutamine--fructose-6-phosphate aminotransferase [isomerizing] 1	4630370	4457050	4765730	4539280	7208370	6749050
P47857;P47857-2;P47857-3	P47857;P47857-2;P47857-3	PFKAM_MOUSE	Pfkm	ATP-dependent 6-phosphofructokinase, muscle type	4742280	4697470	4135880	4269040	3126820	5175400
P47880	P47880	IBP6_MOUSE	Igfbp6	Insulin-like growth factor-binding protein 6		1115370			817887
P47911	P47911	RL6_MOUSE	Rpl6	Large ribosomal subunit protein eL6	53397500	49879700	52933100	45798000	53414300	150173000
P47915	P47915	RL29_MOUSE	Rpl29	Large ribosomal subunit protein eL29	7295530	6856870	6159530	4110900	7383820	19931600
P47930;P47930-2	P47930;P47930-2	FOSL2_MOUSE	Fosl2	Fos-related antigen 2				515690	721811	1371860
P47934	P47934	CACP_MOUSE	Crat	Carnitine O-acetyltransferase	5089240	5364530	9851960	3907670	8073340	5842820
P47941	P47941	CRKL_MOUSE	Crkl	Crk-like protein	5819340	6477650	6578420	6303190	5279120	4901730
P47955	P47955	RLA1_MOUSE	Rplp1	Large ribosomal subunit protein P1	15928600	17407300	8664740	14753700	22321500	104890000
P47962	P47962	RL5_MOUSE	Rpl5	Large ribosomal subunit protein uL18	28969400	25041200	22757800	20219000	28298300	71531600
P47963	P47963	RL13_MOUSE	Rpl13	Large ribosomal subunit protein eL13	41839900	41161000	34493100	36820900	43217100	99673700
P47964	P47964	RL36_MOUSE	Rpl36	Large ribosomal subunit protein eL36	19639200	15244900	13877600	18072100	19888200	38359500
P47968	P47968	RPIA_MOUSE	Rpia	Ribose-5-phosphate isomerase	3225270	4016980	4265060	3636460	4421280	3845930
P48024	P48024;Q9CXU9	EIF1_MOUSE	Eif1	Eukaryotic translation initiation factor 1	7180980	7800470	4910700	3239050	4499140	7140140
P48025	P48025	KSYK_MOUSE	Syk	Tyrosine-protein kinase SYK	85289.8			255452
P48036	P48036	ANXA5_MOUSE	Anxa5	Annexin A5	238954000	238911000	254859000	236546000	165385000	166451000
P48193-2	P48193;Q9WV92;Q9WV92-2;Q9WV92-3;Q9WV92-4;Q9WV92-5;Q9WV92-6;Q9WV92-7;Q9WV92-8;P48193-2	EPB41_MOUSE	Epb41	Isoform 2 of Protein 4.1	1294770	1210750	949347	842324	1604710	2771200
P48377	P48377	RFX1_MOUSE	Rfx1	MHC class II regulatory factor RFX1
P48410	P48410	ABCD1_MOUSE	Abcd1	ATP-binding cassette sub-family D member 1	1436720	1395340	1239440	1376630	2048800	1271510
P48428	P48428	TBCA_MOUSE	Tbca	Tubulin-specific chaperone A	2475620	4059070			1430090	4587550
P48441	P48441	IDUA_MOUSE	Idua	Alpha-L-iduronidase	355299			743511	666893
P48453;P48453-2	P48453;P48453-2	PP2BB_MOUSE	Ppp3cb	Serine/threonine-protein phosphatase 2B catalytic subunit beta isoform		244000
P48615	P48615	WNT11_MOUSE	Wnt11	Protein Wnt-11					8131000	7914400
P48678	P48678;P48678-2;P48678-3	LMNA_MOUSE	Lmna	Prelamin-A/C	84928600	76374000	85955700	96720800	80074200	62398700
P48722	P48722;P48722-2	HS74L_MOUSE	Hspa4l	Heat shock 70 kDa protein 4L	4886320	4994550	4061210	4245280	3486740	2612200
P48725;P48725-2;P48725-3	P48725;P48725-2;P48725-3	PCNT_MOUSE	Pcnt	Pericentrin	67028.5	74738.2	184873	171924	234952
P48758	P48758	CBR1_MOUSE	Cbr1	Carbonyl reductase [NADPH] 1	8455010	18003800	13461800	11229600	13948800	18407700
P48771	P48771	CX7A2_MOUSE	Cox7a2	Cytochrome c oxidase subunit 7A2, mitochondrial	17771400	19881800	22420500	12844400	13331000	19369800
P48774	P48774	GSTM5_MOUSE	Gstm5	Glutathione S-transferase Mu 5	7369630	7532280	12108600	8132750	5512550	8225070
P48962	P48962	ADT1_MOUSE	Slc25a4	ADP/ATP translocase 1	79403100	83984600	61467200	91689800	60592000	56630600
P48999	P48999	LOX5_MOUSE	Alox5	Polyunsaturated fatty acid 5-lipoxygenase					1056840
P49070	P49070	CAMLG_MOUSE	Camlg	Guided entry of tail-anchored proteins factor CAMLG	1075690	873840		536043	561962
P49117	P49117	NR2C2_MOUSE	Nr2c2	Nuclear receptor subfamily 2 group C member 2
P49135	P49135	ERCC3_MOUSE	Ercc3	General transcription and DNA repair factor IIH helicase/translocase subunit XPB	569178			829308
P49138	P49138	MAPK2_MOUSE	Mapkapk2	MAP kinase-activated protein kinase 2	2307220			1849850	1841980
P49182	P49182	HEP2_MOUSE	Serpind1	Heparin cofactor 2	1497760	2231730	2776310	1435230	1588870	2569980
P49222	P49222	EPB42_MOUSE	Epb42	Protein 4.2	804745	1479090	582544		595772	2050340
P49282-2;P49282-3	P49282-2;P49282-3	NRAM2_MOUSE	Slc11a2	Isoform 1 of Natural resistance-associated macrophage protein 2		3462240
P49290	P49290	PERE_MOUSE	Epx	Eosinophil peroxidase	2573930	2310150	8140970	6102240	3451010
P49300	P49300	CLC10_MOUSE	Clec10a	C-type lectin domain family 10 member A	1474510	1866480	5078710	1017740	3719760
P49312	P49312	ROA1_MOUSE	Hnrnpa1	Heterogeneous nuclear ribonucleoprotein A1	71602400	62176500	74015400	71062200	75337800	60438800
P49429	P49429	HPPD_MOUSE	Hpd	4-hydroxyphenylpyruvate dioxygenase	827966	2304050				6048530
P49442	P49442	INPP_MOUSE	Inpp1	Inositol polyphosphate 1-phosphatase	2364830	1891490	1466150	2275700	1123770	1320840
P49443	P36993;P49443;P36993-3;P36993-4;P36993-5	PPM1A_MOUSE	Ppm1a	Protein phosphatase 1A	2760300	2753800	2672660	2546860	2819840	2741950
P49446;P49446-2;P49446-3	P49446;P49446-2;P49446-3	PTPRE_MOUSE	Ptpre	Receptor-type tyrosine-protein phosphatase epsilon			302510
P49586	P49586	PCY1A_MOUSE	Pcyt1a	Choline-phosphate cytidylyltransferase A	5289020	5269290	5750140	6179700	6102100	4865600
P49615	P49615	CDK5_MOUSE	Cdk5	Cyclin-dependent kinase 5	12078100	13174100	13168000	10968300	8239040	8202890
P49710	P49710	HCLS1_MOUSE	Hcls1	Hematopoietic lineage cell-specific protein	4189120	3076760	5513530	3174410	3608540	3264830
P49717	P49717	MCM4_MOUSE	Mcm4	DNA replication licensing factor MCM4	6691100	5232590	5495070	4999180	6358830	5581730
P49718	P49718	MCM5_MOUSE	Mcm5	DNA replication licensing factor MCM5	10461300	7918090	9980970	7187480	10565400	8767070
P49722	P49722	PSA2_MOUSE	Psma2	Proteasome subunit alpha type-2	15122000	15437800	16654300	14666700	14149200	10358500
P49769;Q61144	P49769;Q61144;Q61144-2	PSN1_MOUSE;PSN2_MOUSE	Psen1;Psen2	Presenilin-1	1816670	1219450				1149790
P49813	P49813	TMOD1_MOUSE	Tmod1	Tropomodulin-1	1639460	1938130	1466480	1473470	1593340	1140560
P49817	P49817	CAV1_MOUSE	Cav1	Caveolin-1	26292100	32711600	44997200	20774800	53139700	20470600
P49935	P49935	CATH_MOUSE	Ctsh	Pro-cathepsin H	7938940	7085000	6207580	6238240	7246710	5421190
P49962	P49962	SRP09_MOUSE	Srp9	Signal recognition particle 9 kDa protein	2330360	1898650		2268080	1547420	2507050
P50096	P50096	IMDH1_MOUSE	Impdh1	Inosine-5'-monophosphate dehydrogenase 1	1140980		1550950	770505	1295930	3572500
P50136	P50136	ODBA_MOUSE	Bckdha	2-oxoisovalerate dehydrogenase subunit alpha, mitochondrial	4257050	4400600	4010790	3552160	4097080	7479550
P50171;P50171-2	P50171;P50171-2	DHB8_MOUSE	Hsd17b8	(3R)-3-hydroxyacyl-CoA dehydrogenase	8208560	8880950	9685410	9536520	9522580	10247300
P50172	P50172	DHI1_MOUSE	Hsd11b1	11-beta-hydroxysteroid dehydrogenase 1	10067700	8820840	7050500	12380700	11737100	13445800
P50247	P50247	SAHH_MOUSE	Ahcy	Adenosylhomocysteinase	88230600	83335800	61521400	62254400	56508900	154801000
P50285	P50285	FMO1_MOUSE	Fmo1	Flavin-containing monooxygenase 1	3804320	4642040	9359330	948261	7121780	4481230
P50295	P50295	ARY2_MOUSE	Nat2	Arylamine N-acetyltransferase 2		5351350	3115450	5766420
P50396	P50396	GDIA_MOUSE	Gdi1	Rab GDP dissociation inhibitor alpha	8888960	9936020	8928190	7920220	6853160	6263970
P50427	P50427	STS_MOUSE	Sts	Steryl-sulfatase	4910760	4318940	6583700	5454040	5933790	4790270
P50428	P50428	ARSA_MOUSE	Arsa	Arylsulfatase A	5228920	4301210	4803230	5192720	3356290
P50429	P50429	ARSB_MOUSE	Arsb	Arylsulfatase B	1793420	1787170	1979060	1254050	2176000
P50431	P50431	GLYC_MOUSE	Shmt1	Serine hydroxymethyltransferase, cytosolic	2020670	2702310	2788110	2301360	4078750	3836280
P50446	P50446;Q8BGZ7;Q9Z331	K2C6A_MOUSE	Krt6a	Keratin, type II cytoskeletal 6A	2122430	2621080	2227240		3497140	4236690
P50516	P50516;P50516-2	VATA_MOUSE	Atp6v1a	V-type proton ATPase catalytic subunit A	9765270	9895720	8513560	11201400	10162200	10472400
P50518	P50518	VATE1_MOUSE	Atp6v1e1	V-type proton ATPase subunit E 1	7997810	8572400	11117800	8658060	8285190	7405410
P50543	P50543	S10AB_MOUSE	S100a11	Protein S100-A11	25280800	26168900	17456600	12626600	9952830	6553940
P50544	P50544	ACADV_MOUSE	Acadvl	Very long-chain specific acyl-CoA dehydrogenase, mitochondrial	10211000	11061400	14095000	10748600	12752100	14180800
P50580	P50580;P50580-2	PA2G4_MOUSE	Pa2g4	Proliferation-associated protein 2G4	11953100	11416700	10164600	9659230	13732400	24691700
P50608	P50608	FMOD_MOUSE	Fmod	Fibromodulin	5018880	4370880	2412630	7122470	2591750	853515
P50637	P50637	TSPO_MOUSE	Tspo	Translocator protein	17080600	10586000	10234000	17104700	16597000	8698360
P51125;P51125-2;P51125-3;P51125-6	P51125;P51125-2;P51125-3;P51125-6;P51125-7	ICAL_MOUSE	Cast	Calpastatin	1414800	1534600	1820660	1606300	1533990	1042680
P51150	P51150	RAB7A_MOUSE	Rab7a	Ras-related protein Rab-7a	32056600	32490000	36845300	37941000	33130600	33506900
P51162	P51162	FABP6_MOUSE	Fabp6	Gastrotropin		4201890
P51163	P51163	HEM4_MOUSE	Uros	Uroporphyrinogen-III synthase		486670		306645		485451
P51174	P51174	ACADL_MOUSE	Acadl	Long-chain specific acyl-CoA dehydrogenase, mitochondrial	27743600	28551000	29290100	20340000	29225200	27462600
P51175	P51175	PPOX_MOUSE	Ppox	Protoporphyrinogen oxidase	3437250	3080230	3146950	3526140	3327990	3094080
P51410	P51410	RL9_MOUSE	Rpl9	Large ribosomal subunit protein uL6	24119300	24964500	30943500	21734500	24824800	56911200
P51432	P51432	PLCB3_MOUSE	Plcb3	1-phosphatidylinositol 4,5-bisphosphate phosphodiesterase beta-3	2109560	4035600	2705780	2550150	5791880	1892290
P51437	P51437	CAMP_MOUSE	Camp	Cathelicidin antimicrobial peptide			336407	192259	1790940	567425
P51557	P51557	STAR_MOUSE	Star	Steroidogenic acute regulatory protein, mitochondrial				1002920	634070
P51569	P51569	AGAL_MOUSE	Gla	Alpha-galactosidase A				1789610
P51576	P51576	P2RX1_MOUSE	P2rx1	P2X purinoceptor 1		2722350
P51612	P51612	XPC_MOUSE	Xpc	DNA repair protein complementing XP-C cells homolog	279460	221893	309091	432376	215000
P51655	P51655	GPC4_MOUSE	Gpc4	Glypican-4	3494890	3224250	3225950	4019150	2662760	2690190
P51658	P51658	DHB2_MOUSE	Hsd17b2	Estradiol 17-beta-dehydrogenase 2
P51660	P51660	DHB4_MOUSE	Hsd17b4	Peroxisomal multifunctional enzyme type 2	13001900	16235400	20075100	11738700	29330100	16003200
P51661	P51661	DHI2_MOUSE	Hsd11b2	11-beta-hydroxysteroid dehydrogenase type 2			2623790
P51675	P51675	CCR1_MOUSE	Ccr1	C-C chemokine receptor type 1				1278360
P51807	P51807	DYLT1_MOUSE	Dynlt1	Dynein light chain Tctex-type 1	1543420	1550100	1133710	1664800	1761460	1020740
P51855	P51855	GSHB_MOUSE	Gss	Glutathione synthetase	14438400	12651100	11213500	14145200	11076700	11775200
P51859	P51859	HDGF_MOUSE	Hdgf	Hepatoma-derived growth factor	12586700	11050100	15356300	18048000	11163300	16341900
P51863	P51863	VA0D1_MOUSE	Atp6v0d1	V-type proton ATPase subunit d 1	8027730	7679350	6042520	9716050	8985290	11444900
P51881	P48962;P51881;Q3V132	ADT2_MOUSE	Slc25a5	ADP/ATP translocase 2	99309400	105984000	90324300	95203500	123050000	115012000
P51885	P51885	LUM_MOUSE	Lum	Lumican	29296900	43106900	31589200	35362200	47130100	16542600
P51912	P51912	AAAT_MOUSE	Slc1a5	Neutral amino acid transporter B(0)	7285180	5114360	11226600	4035110	14153100	10994400
P52196	P52196	THTR_MOUSE	Tst	Thiosulfate sulfurtransferase	22689900	21403900	16576900	14283700	15270700	22467000
P52293	P52293	IMA1_MOUSE	Kpna2	Importin subunit alpha-1	4040410	3586660	4306970		3681880	3388370
P52332	P52332	JAK1_MOUSE	Jak1	Tyrosine-protein kinase JAK1	1532260	1717220	1488330	1387370	1525510
P52430	P52430	PON1_MOUSE	Pon1	Serum paraoxonase/arylesterase 1	2081450	3524120	4054650		1132770	5348160
P52431	P52431	DPOD1_MOUSE	Pold1	DNA polymerase delta catalytic subunit	1503570	1504990	2031310	950974	1435630	2634970
P52432	P52432	RPAC1_MOUSE	Polr1c	DNA-directed RNA polymerases I and III subunit RPAC1	4776350	4466910	5178320	5037660	4774900	3822950
P52479;P52479-2	P52479;P52479-2	UBP10_MOUSE	Usp10	Ubiquitin carboxyl-terminal hydrolase 10	3812710	3700240	3433110	3409280	3402870	4829590
P52480	P52480;P52480-2	KPYM_MOUSE	Pkm	Pyruvate kinase PKM	178573000	190831000	131353000	183796000	110187000	115741000
P52480-2	P52480-2	KPYM_MOUSE	Pkm	Isoform M1 of Pyruvate kinase PKM	38608900	48416800	23090600	33154900	13047200	20548200
P52503	P52503	NDUS6_MOUSE	Ndufs6	NADH dehydrogenase [ubiquinone] iron-sulfur protein 6, mitochondrial
P52623	P52623	UCK1_MOUSE	Uck1	Uridine-cytidine kinase 1				919855		1592720
P52624	P52624	UPP1_MOUSE	Upp1	Uridine phosphorylase 1		2928890	4452580	1821160	2114540	2731420
P52633	P52633	STAT6_MOUSE	Stat6	Signal transducer and transcription activator 6	2674140	2461490	2430460	2332330	2475750
P52760	P52760	RIDA_MOUSE	Rida	2-iminobutanoate/2-iminopropanoate deaminase	4152820	8974260	5039690	3615190	4383510	23101400
P52795	P52795	EFNB1_MOUSE	Efnb1	Ephrin-B1	3106010	2328840		3304130	1514880
P52825	P52825	CPT2_MOUSE	Cpt2	Carnitine O-palmitoyltransferase 2, mitochondrial	12903900	15133000	16811100	12624300	18100900	16514000
P52840	P52840	ST1A1_MOUSE	Sult1a1	Sulfotransferase 1A1	6213510	4649990	5914230	3868270	7028200	6317500
P52875	P52875	TM165_MOUSE	Tmem165	Putative divalent cation/proton antiporter TMEM165	1613360	1257650	1379610	990775	2453440
P52912	P52912	TIA1_MOUSE	Tia1	Cytotoxic granule associated RNA binding protein TIA1	1005590	954942	594977	1039060
P53026	P53026	RL10A_MOUSE	Rpl10a	Large ribosomal subunit protein uL1	22676800	22318800	23271700	19267700	22932100	60294300
P53395	P53395	ODB2_MOUSE	Dbt	Lipoamide acyltransferase component of branched-chain alpha-keto acid dehydrogenase complex, mitochondrial	14675800	14270500	20016800	12096000	16489700	41921300
P53564;P53564-2;P53564-3	P53564;P70403;P53564-2;P53564-3	CUX1_MOUSE	Cux1	Homeobox protein cut-like 1					705055
P53569	P53569;P53569-2	CEBPZ_MOUSE	Cebpz	CCAAT/enhancer-binding protein zeta		1307600		858593
P53657	P53657	KPYR_MOUSE	Pklr	Pyruvate kinase PKLR	2343980	3947350	814547	1683490	4739950	1809340
P53690	P53690	MMP14_MOUSE	Mmp14	Matrix metalloproteinase-14	1194940
P53702	P53702	CCHL_MOUSE	Hccs	Holocytochrome c-type synthase	1312630			1949430	981921
P53808	P53808	PPCT_MOUSE	Pctp	Phosphatidylcholine transfer protein	781729	475598		1020630	654552
P53810	P53810	PIPNA_MOUSE	Pitpna	Phosphatidylinositol transfer protein alpha isoform	8384360	6193810	8155910	6211010	6045020	6112890
P53811	P53811	PIPNB_MOUSE	Pitpnb	Phosphatidylinositol transfer protein beta isoform	1912500	1723350	2345250	2068220	1866090	2137710
P53986	P53986	MOT1_MOUSE	Slc16a1	Monocarboxylate transporter 1	1745640	2162940	2267150	3478810	3188430	2301860
P53994	P53994;P59279	RAB2A_MOUSE	Rab2a	Ras-related protein Rab-2A	19268200	19154000	18700400	21340800	21831600	21564900
P53995	P53995	APC1_MOUSE	Anapc1	Anaphase-promoting complex subunit 1	893673	819865	1161830	988501	883755	632499
P53996;P53996-2;P53996-3	P53996;P53996-2;P53996-3	CNBP_MOUSE	Cnbp	CCHC-type zinc finger nucleic acid binding protein	8824630	11364600	5431670	3565060	4842570	7256430
P54071	P54071	IDHP_MOUSE	Idh2	Isocitrate dehydrogenase [NADP], mitochondrial	83269900	87092900	59637200	68274200	63990300	96542600
P54103	P54103	DNJC2_MOUSE	Dnajc2	DnaJ homolog subfamily C member 2	2552270	2351160	2320060	2519440	2492530	2860390
P54116	P54116	STOM_MOUSE	Stom	Stomatin	6665400	8313960	5571370	7051990	7286400	4498080
P54227	P54227	STMN1_MOUSE	Stmn1	Stathmin	7250720	7122320	6025460		4874500	7741580
P54265;P54265-10;P54265-3;P54265-4;P54265-5;P54265-6;P54265-7;P54265-8;P54265-9	P54265;P54265-10;P54265-3;P54265-4;P54265-5;P54265-6;P54265-7;P54265-8;P54265-9	DMPK_MOUSE	Dmpk	Myotonin-protein kinase	1763250	2146640		2493070
P54276	P54276	MSH6_MOUSE	Msh6	DNA mismatch repair protein Msh6	4774690	4503930	3406130	4007260	3693940	5348390
P54310;P54310-2	P54310;P54310-2	LIPS_MOUSE	Lipe	Hormone-sensitive lipase	6431680	6605670	18050600	4328520	19056400	9754070
P54320	P54320	ELN_MOUSE	Eln	Elastin	27842500	32176300	22619300	29604100	23470800	18946700
P54726	P54726	RD23A_MOUSE	Rad23a	UV excision repair protein RAD23 homolog A	1986310		2573520	1940180		3098920
P54728	P54726;P54728	RD23B_MOUSE	Rad23b	UV excision repair protein RAD23 homolog B	14193400	14010900	14113300	16805200	14075700	17571200
P54729	P54729	NUB1_MOUSE	Nub1	NEDD8 ultimate buster 1	1167000	1167780	871561	1497050	1011380	898945
P54731	P54731	FAF1_MOUSE	Faf1	FAS-associated factor 1	2392340	2058660	1790750	2814410	2490470	2235600
P54763;P54763-2;P54763-4;Q61772;Q61772-2;Q61772-3	P54763;Q61772;P54763-2;P54763-4;Q61772-2;Q61772-3	EPHA7_MOUSE;EPHB2_MOUSE	Epha7;Ephb2	Ephrin type-B receptor 2		1595950		3301600
P54775	P54775	PRS6B_MOUSE	Psmc4	26S proteasome regulatory subunit 6B	8991020	7715660	8713520	8273050	9104630	8685010
P54797	P54797	TNG2_MOUSE	Tango2	Transport and Golgi organization 2 homolog
P54818	P54818	GALC_MOUSE	Galc	Galactocerebrosidase	2381730	3172780	2669270	2677600	3203580
P54822	P54822	PUR8_MOUSE	Adsl	Adenylosuccinate lyase	7794450	7766920	9266280	7800330	7078940	7947310
P54823	P54823	DDX6_MOUSE	Ddx6	Probable ATP-dependent RNA helicase DDX6	16771200	14065100	15607700	14347700	14337400	12732900
P54869	P54869	HMCS2_MOUSE	Hmgcs2	Hydroxymethylglutaryl-CoA synthase, mitochondrial	15733700	22199000	13372100	44321300	32270100	69182200
P54923	P54923	ADPRH_MOUSE	Adprh	ADP-ribosylhydrolase ARH1	2995910	2295530	4069610	3136980	2766430	909021
P55002	P55002	MFAP2_MOUSE	Mfap2	Microfibrillar-associated protein 2	1042910	875862	603260	1680560	610089
P55012	P55012	S12A2_MOUSE	Slc12a2	Solute carrier family 12 member 2	2649080	3880450	1747170	2945930	4852410	2238270
P55050	P55050	FABPI_MOUSE	Fabp2	Fatty acid-binding protein, intestinal	4067290	8627380	2855890	8131880	19373300	1875160
P55065	P55065	PLTP_MOUSE	Pltp	Phospholipid transfer protein	3040740	3823890	6584910	2555120	5598180	4674540
P55096	P55096	ABCD3_MOUSE	Abcd3	ATP-binding cassette sub-family D member 3	4071550	5066660	5115450	5984500	8594920	4710220
P55194	P55194	3BP1_MOUSE	Sh3bp1	SH3 domain-binding protein 1	1121990	1868370		1770190
P55258	P55258;P61028	RAB8A_MOUSE	Rab8a	Ras-related protein Rab-8A	5076690	5200700	4847120	4489940	6716060	5539380
P55264	P55264;P55264-2	ADK_MOUSE	Adk	Adenosine kinase	11625100	15049400	13581500	13082600	9692540	38510500
P55284	P55284	CADH5_MOUSE	Cdh5	Cadherin-5
P55288	P55288	CAD11_MOUSE	Cdh11	Cadherin-11			1415360
P55302	P55302	AMRP_MOUSE	Lrpap1	Alpha-2-macroglobulin receptor-associated protein	5185180	6181560	6503450	4230410	5997270	4514820
P55772	P55772	ENTP1_MOUSE	Entpd1	Ectonucleoside triphosphate diphosphohydrolase 1	6143470	6636200	5786370	5781620	7486630	5161420
P55937;P55937-1	P55937;P55937-1	GOGA3_MOUSE	Golga3	Golgin subfamily A member 3	1470350		1361510	1831380	849613
P56135	P56135	ATPK_MOUSE	Atp5mf	ATP synthase subunit f, mitochondrial	64248700	49848900	47198900	37747600	58910000	62799400
P56183;P56183-2;P56183-3	P56183;P56183-2;P56183-3	RRP1_MOUSE	Rrp1	Ribosomal RNA processing protein 1 homolog A	3492090	3067930	2323800	2413440	2766860	2179080
P56213	P56213	ALR_MOUSE	Gfer	FAD-linked sulfhydryl oxidase ALR	205901	358368	465300	370116	668081	1062620
P56371	P56371	RAB4A_MOUSE	Rab4a	Ras-related protein Rab-4A	973655	1365490		582389	1102160	1263600
P56375	P56375	ACYP2_MOUSE	Acyp2	Acylphosphatase-2	1105560	1204060	1597780	987746	1077360	1992740
P56376	P56376	ACYP1_MOUSE	Acyp1	Acylphosphatase-1	1960050	2617070	3440310	2760630	1959430	2683690
P56379	P56379	ATP68_MOUSE	Atp5mpl	ATP synthase subunit ATP5MPL, mitochondrial	3478840	3838910		2404930	4325810	3755380
P56380	P56380	AP4A_MOUSE	Nudt2	Bis(5'-nucleosyl)-tetraphosphatase [asymmetrical]	2374560	2889210	1599030	2526600	1932370	1067470
P56382	P56382	ATP5E_MOUSE	Atp5f1e	ATP synthase subunit epsilon, mitochondrial	4839980	4877970	5111230	4340820	5378120	4781030
P56387	P56387	DYLT3_MOUSE	Dynlt3	Dynein light chain Tctex-type 3	1165120	1400000	733425
P56389	P56389	CDD_MOUSE	Cda	Cytidine deaminase		3442060			2616970
P56391	P56391	CX6B1_MOUSE	Cox6b1	Cytochrome c oxidase subunit 6B1	22896800	24574900	18397500	14654400	17310300	13023300
P56392	P56392	CX7A1_MOUSE	Cox7a1	Cytochrome c oxidase subunit 7A1, mitochondrial		1127460	629619	2977060	928488	1048490
P56393	P56393	COX7B_MOUSE	Cox7b	Cytochrome c oxidase subunit 7B, mitochondrial	146874				208691	213780
P56394	P56394	COX17_MOUSE	Cox17	Cytochrome c oxidase copper chaperone
P56395	P56395	CYB5_MOUSE	Cyb5a	Cytochrome b5	3665220	6425050	2129610	1662350	5189910	8606700
P56399	P56399	UBP5_MOUSE	Usp5	Ubiquitin carboxyl-terminal hydrolase 5	31664200	28487900	32384900	40693300	31573000	30281300
P56477	P56477	IRF5_MOUSE	Irf5	Interferon regulatory factor 5	612721			737527	680754
P56480	P56480	ATPB_MOUSE	Atp5f1b	ATP synthase subunit beta, mitochondrial	248355000	291598000	232440000	229331000	292984000	299606000
P56528	P56528	CD38_MOUSE	Cd38	ADP-ribosyl cyclase/cyclic ADP-ribose hydrolase 1	2321090	1549070	2132490	2190700	4282970	1430370
P56542	P56542	DNS2A_MOUSE	Dnase2	Deoxyribonuclease-2-alpha				983755
P56546;P56546-2	P56546;P56546-2	CTBP2_MOUSE	Ctbp2	C-terminal-binding protein 2	2081900	1703060	2318120	2482340	2306140	2794810
P56564	P56564	EAA1_MOUSE	Slc1a3	Excitatory amino acid transporter 1	539431	691550	1674050		819971	399418
P56593	P56593	CP2AC_MOUSE	Cyp2a12	Cytochrome P450 2A12			396331			874667
P56654	P56654	CP237_MOUSE	Cyp2c37	Cytochrome P450 2C37	116320	1499130		248642	334914	358359
P56657	P56657	CP240_MOUSE	Cyp2c40	Cytochrome P450 2C40		1126050			258371	4401250
P56671	P56671	MAZ_MOUSE	Maz	Myc-associated zinc finger protein	658601	777513	1107100	839788	804203	413311
P56695	P56695	WFS1_MOUSE	Wfs1	Wolframin	1035430	1523110		550539	1080890
P56812	P56812	PDCD5_MOUSE	Pdcd5	Programmed cell death protein 5	1453360	1979060		249285	1347410	803837
P56959	P56959	FUS_MOUSE	Fus	RNA-binding protein FUS	44098200	47520800	37699100	47091300	44244900	38349400
P56960	P56960	EXOSX_MOUSE	Exosc10	Exosome complex component 10	1704080	1282160		1701200	1386360
P57016	P57016	LAD1_MOUSE	Lad1	Ladinin-1					900105
P57080	P57080	UBP25_MOUSE	Usp25	Ubiquitin carboxyl-terminal hydrolase 25
P57716	P57716	NICA_MOUSE	Ncstn	Nicastrin	4748960	4296580	4536340	4371590	5555630	3622140
P57722;P57722-2	P57722;P57722-2	PCBP3_MOUSE	Pcbp3	Poly(rC)-binding protein 3
P57746	P57746	VATD_MOUSE	Atp6v1d	V-type proton ATPase subunit D	1118630	1044250	1088410	1413720	1368150	854040
P57759	P57759	ERP29_MOUSE	Erp29	Endoplasmic reticulum resident protein 29	12730400	15531000	17120100	8959980	12797000	17764000
P57776-2	P57776;P57776-3;P57776-2	EF1D_MOUSE	Eef1d	Isoform 2 of Elongation factor 1-delta	37716300	35165400	22652500	27833300	35493100	62672700
P57776;P57776-3	P57776;P57776-3	EF1D_MOUSE	Eef1d	Elongation factor 1-delta	11300600	9726960	10746400	8973450	12137700	24955300
P57780	P57780	ACTN4_MOUSE	Actn4	Alpha-actinin-4	90296100	89383300	63462700	87686600	79697000	64615300
P57784	P57784	RU2A_MOUSE	Snrpa1	U2 small nuclear ribonucleoprotein A'	7165750	6411800	7907270	8945040	7826550	6542490
P57787	P57787	MOT4_MOUSE	Slc16a3	Monocarboxylate transporter 4	1172080		1468370	1587510		3727100
P58021	P58021	TM9S2_MOUSE	Tm9sf2	Transmembrane 9 superfamily member 2	4960320	4385560	5354590	3269620	5054080	4913790
P58022;P58022-2	P58022;P58022-2	LOXL2_MOUSE	Loxl2	Lysyl oxidase homolog 2	252218	226711		143867		70154.3
P58044	P58044	IDI1_MOUSE	Idi1	Isopentenyl-diphosphate Delta-isomerase 1	1245440	1487940	889197		946432
P58058	P58058	NADK_MOUSE	Nadk	NAD kinase	1305630
P58059	P58059	RT21_MOUSE	Mrps21	Small ribosomal subunit protein bS21m	2045200				3203860
P58064	P58064	RT06_MOUSE	Mrps6	Small ribosomal subunit protein bS6m	496934	630440	663259	710897	629551	426193
P58137	P58137	ACOT8_MOUSE	Acot8	Acyl-coenzyme A thioesterase 8
P58158	P58158	B3GA3_MOUSE	B3gat3	Galactosylgalactosylxylosylprotein 3-beta-glucuronosyltransferase 3		396734
P58196	P58196	PLS4_MOUSE	Plscr4	Phospholipid scramblase 4			365856
P58242	P58242	ASM3B_MOUSE	Smpdl3b	Acid sphingomyelinase-like phosphodiesterase 3b	7176790	8369430	3774820	8721910	5066250	4150620
P58252	P58252	EF2_MOUSE	Eef2	Elongation factor 2	86751300	84297600	85765600	70822000	72699500	159365000
P58281-2	P58281;P58281-2;P58281-3	OPA1_MOUSE	Opa1	Isoform 2 of Dynamin-like GTPase OPA1, mitochondrial	6079870	4906150	4927930	6112570	5116150	5417460
P58389	P58389	PTPA_MOUSE	Ptpa	Serine/threonine-protein phosphatase 2A activator	7575370	7537490	8339500	8223450	7266230	7099660
P58404;P58404-2	P58404;P58404-2	STRN4_MOUSE	Strn4	Striatin-4		2825330			805232
P58462;P58462-3;P58462-4	P58462;P58462-3;P58462-4	FOXP1_MOUSE	Foxp1	Forkhead box protein P1
P58465	P58465	CTDSL_MOUSE	Ctdspl	CTD small phosphatase-like protein
P58466	P58466	CTDS1_MOUSE	Ctdsp1	Carboxy-terminal domain RNA polymerase II polypeptide A small phosphatase 1
P58468	P58468	SLX9_MOUSE	Slx9	Ribosome biogenesis protein SLX9 homolog	463016	265240		171076	246233	253245
P58501	P58501;P58501-2	PAXB1_MOUSE	Paxbp1	PAX3- and PAX7-binding protein 1	248132	565511
P58681	P58681	TLR7_MOUSE	Tlr7	Toll-like receptor 7
P58710	P58710	GGLO_MOUSE	Gulo	L-gulonolactone oxidase			7696140			5379560
P58742	P58742	AAAS_MOUSE	Aaas	Aladin	3051490	2430330	2401040	2344960	2466220	4486640
P58771-2	P21107;P58771;P58771-2	TPM1_MOUSE	Tpm1	Isoform 2 of Tropomyosin alpha-1 chain	26742800	46232600	16212600	38059400	20198400	15757500
P58774-2	P58774-2	TPM2_MOUSE	Tpm2	Isoform 2 of Tropomyosin beta chain	113048000	222624000	87302600	141587000	74639400	57040700
P58802	P58802	TB10A_MOUSE	Tbc1d10a	TBC1 domain family member 10A	1108220	181191		1083900		2813000
P58854	P58854	GCP3_MOUSE	Tubgcp3	Gamma-tubulin complex component 3	3984610	3613810	2050960	323781		858547
P58871	P58871	TB182_MOUSE	Tnks1bp1	182 kDa tankyrase-1-binding protein	2152250	1709940	1455290	2286900	1873600	2323990
P58929	P58929	GMEB2_MOUSE	Gmeb2	Glucocorticoid modulatory element-binding protein 2
P59016	P59016	VP33B_MOUSE	Vps33b	Vacuolar protein sorting-associated protein 33B				3119880
P59017	P59017	B2L13_MOUSE	Bcl2l13	Bcl-2-like protein 13	4867720	4351250	5284400	6335690	6647460	5695540
P59024	P59024	FKB14_MOUSE	Fkbp14	Peptidyl-prolyl cis-trans isomerase FKBP14
P59048	P59048	PDRG1_MOUSE	Pdrg1	p53 and DNA damage-regulated protein 1
P59108	P59108	CPNE2_MOUSE	Cpne2	Copine-2						291979
P59110	P59110	SENP1_MOUSE	Senp1	Sentrin-specific protease 1
P59114	P59114	CAPAM_MOUSE	Pcif1	mRNA (2'-O-methyladenosine-N(6)-)-methyltransferase				529472	638852
P59222	P59222	SREC2_MOUSE	Scarf2	Scavenger receptor class F member 2	356140	321131	787268	892326	360669
P59235	P59235	NUP43_MOUSE	Nup43	Nucleoporin Nup43	977481	577495	998775	968919	1117440
P59242	P59242;P59242-2	CING_MOUSE	Cgn	Cingulin	3824490	4774380	3437940	4243750	4491640	4017940
P59266	P59266	FITM2_MOUSE	Fitm2	Acyl-coenzyme A diphosphatase FITM2	933679	1063730	2670880		3308640	1723440
P59325	P59325	IF5_MOUSE	Eif5	Eukaryotic translation initiation factor 5	5949470	6731070	5474270	4944440	5686760	14670300
P59326	P59326	YTHD1_MOUSE	Ythdf1	YTH domain-containing family protein 1				674260
P59438;P59438-2	P59438;P59438-2	HPS5_MOUSE	Hps5	BLOC-2 complex member HPS5	954991			1168450	793774
P59470	P59470	RPC2_MOUSE	Polr3b	DNA-directed RNA polymerase III subunit RPC2
P59481	P59481	LMA2L_MOUSE	Lman2l	VIP36-like protein	1172440		1946560	1719610	1209920	1056090
P59672;P59672-2	P59672;P59672-2	ANS1A_MOUSE	Anks1a	Ankyrin repeat and SAM domain-containing protein 1A	250647				263739
P59708	P59708	SF3B6_MOUSE	Sf3b6	Splicing factor 3B subunit 6	6664750	5219300	6200870	6664020	6590850	6179950
P59729	P59729	RIN3_MOUSE	Rin3	Ras and Rab interactor 3
P59759	P59759	MRTFB_MOUSE	Mrtfb	Myocardin-related transcription factor B
P59764;P59764-2	P59764;P59764-2	DOCK4_MOUSE	Dock4	Dedicator of cytokinesis protein 4
P59913	P59913	PCMD1_MOUSE	Pcmtd1	Protein-L-isoaspartate O-methyltransferase domain-containing protein 1	1440750	1257470		1065460
P59997	P59997	KDM2A_MOUSE	Kdm2a	Lysine-specific demethylase 2A	277862			535914		452048
P59999	P59999	ARPC4_MOUSE	Arpc4	Actin-related protein 2/3 complex subunit 4	33206300	34946000	34762100	36952700	33761200	30338500
P60122	P60122	RUVB1_MOUSE	Ruvbl1	RuvB-like 1	10742700	9454070	12561800	11956200	10819000	9767790
P60229	P60229	EIF3E_MOUSE	Eif3e	Eukaryotic translation initiation factor 3 subunit E	10915900	9379730	10065800	9166780	9936580	15121800
P60335	P60335	PCBP1_MOUSE	Pcbp1	Poly(rC)-binding protein 1	31363400	29000200	31087800	31469400	24180000	39579600
P60521	P60521	GBRL2_MOUSE	Gabarapl2	Gamma-aminobutyric acid receptor-associated protein-like 2	1796910	2317400	2223290	2211610	1640570	1281970
P60603	P60603	ROMO1_MOUSE	Romo1	Reactive oxygen species modulator 1	1488620	1297370	1788670	991583	1078780	1338560
P60605	P60605	UB2G2_MOUSE	Ube2g2	Ubiquitin-conjugating enzyme E2 G2	1636760			1942390	2814660
P60670	P60670;P60670-2	NPL4_MOUSE	Nploc4	Nuclear protein localization protein 4 homolog	4434190	3306730	4106640	5267720	4636570	4115660
P60710;P63260	P60710;P63260	ACTB_MOUSE;ACTG_MOUSE	Actb;Actg1	Actin, cytoplasmic 1	1170040000	1026040000	708116000	1065260000	1009480000	788991000
P60762;P60762-2	P60762;P60762-2	MO4L1_MOUSE	Morf4l1	Mortality factor 4-like protein 1
P60766	P60766	CDC42_MOUSE	Cdc42	Cell division control protein 42 homolog	41211900	36443700	40794300	46866900	39378600	32074500
P60824	P60824	CIRBP_MOUSE	Cirbp	Cold-inducible RNA-binding protein	13460700	10022500	12720900	21683800	8632180	7080690
P60843	P60843	IF4A1_MOUSE	Eif4a1	Eukaryotic initiation factor 4A-I	123929000	101913000	104103000	96406000	104829000	148916000
P60867	P60867	RS20_MOUSE	Rps20	Small ribosomal subunit protein uS10	28337100	27558200	29150900	22177900	28312100	78902200
P60904	P60904	DNJC5_MOUSE	Dnajc5	DnaJ homolog subfamily C member 5	88371.9		116765	367361	358169	146226
P61021	P35278;P61021;Q9CQD1	RAB5B_MOUSE	Rab5b	Ras-related protein Rab-5B	2960210	2879720	3824360	3757770	3171810	2576840
P61022	P61022	CHP1_MOUSE	Chp1	Calcineurin B homologous protein 1	1066850	1417700	1753050	656956	2586530	1081630
P61027	P61027	RAB10_MOUSE	Rab10	Ras-related protein Rab-10	14479700	16624700	16718600	13047900	18143700	19785800
P61028	P61028	RAB8B_MOUSE	Rab8b	Ras-related protein Rab-8B	2697930	2818210	2902890	2834640	3044110	2149400
P61079	P61079;P62838	UB2D3_MOUSE	Ube2d3	Ubiquitin-conjugating enzyme E2 D3	17111000	15068500	14563700	15074500	15600000	18131900
P61082	P61082	UBC12_MOUSE	Ube2m	NEDD8-conjugating enzyme Ubc12	6111870	6046390	6643480	6505880	5231600	6049630
P61087	P61087	UBE2K_MOUSE	Ube2k	Ubiquitin-conjugating enzyme E2 K	8181140	8374660	9227220	7737410	6890140	7585670
P61089	P61089	UBE2N_MOUSE	Ube2n	Ubiquitin-conjugating enzyme E2 N	40309900	48221200	42432100	45316900	38419500	37770700
P61148	P61148	FGF1_MOUSE	Fgf1	Fibroblast growth factor 1	1028120		1446790	1290050	1031690
P61161	P61161	ARP2_MOUSE	Actr2	Actin-related protein 2	23475900	19553700	15492200	18615900	19657900	16568700
P61164	P61164	ACTZ_MOUSE	Actr1a	Alpha-centractin	9494450	9979590	10955400	10265900	10667500	9103700
P61202	P61202;P61202-2	CSN2_MOUSE	Cops2	COP9 signalosome complex subunit 2	4906910	4947620	4777910	5157140	4546400	4368310
P61205;P84078	P84078;P61205	ARF1_MOUSE;ARF3_MOUSE	Arf1;Arf3	ADP-ribosylation factor 3	875404	1809920	831573	1957590
P61211	P61211	ARL1_MOUSE	Arl1	ADP-ribosylation factor-like protein 1	11567200	10605400	11237600	11662600	9831700	11568700
P61222	P61222	ABCE1_MOUSE	Abce1	ATP-binding cassette sub-family E member 1	7905970	6912980	6377160	7119870	7056080	14111700
P61226	P61226	RAP2B_MOUSE	Rap2b	Ras-related protein Rap-2b	1528960	1248430	3169880	1969580	2713870	1192110
P61255	P61255	RL26_MOUSE	Rpl26	Large ribosomal subunit protein uL24	44493900	43782100	46302400	38644900	46942400	111731000
P61290	P61290	PSME3_MOUSE	Psme3	Proteasome activator complex subunit 3	5480370	4589560	6862540	6430930	5726220	7259810
P61294	P61294	RAB6B_MOUSE	Rab6b	Ras-related protein Rab-6B		1138250		1285570
P61327;Q9CQL1	P61327;Q9CQL1	MGN2_MOUSE;MGN_MOUSE	Magoh;Magohb	Protein mago nashi homolog	11843500	10674700	11540500	14935900	13491200	12045100
P61358	P61358	RL27_MOUSE	Rpl27	Large ribosomal subunit protein eL27	36881500	31817200	39405800	27842000	38148000	70216900
P61458	P61458	PHS_MOUSE	Pcbd1	Pterin-4-alpha-carbinolamine dehydratase		3990690			1486270	15461500
P61514	P61514	RL37A_MOUSE	Rpl37a	Large ribosomal subunit protein eL43	5547100	4777040	6618840	5577940	6222220	10853300
P61600	P61600	NAA20_MOUSE	Naa20	N-alpha-acetyltransferase 20	1688600		1696440	2303640		3445800
P61620	P61620;Q9JLR1	S61A1_MOUSE	Sec61a1	Protein transport protein Sec61 subunit alpha isoform 1	12551300	11826200	13051900	10270700	14319700	64777400
P61750	P61750	ARF4_MOUSE	Arf4	ADP-ribosylation factor 4	54054100	63537000	67074700	60778800	54358600	53722900
P61759	P61759	PFD3_MOUSE	Vbp1	Prefoldin subunit 3	2174340	2152390	1489900	2650420	2589790	2544030
P61793;P61793-2	P61793;P61793-2	LPAR1_MOUSE	Lpar1	Lysophosphatidic acid receptor 1	497000	630363	1192830		1406970	361925
P61804	P61804	DAD1_MOUSE	Dad1	Dolichyl-diphosphooligosaccharide--protein glycosyltransferase subunit DAD1	6506700	8482850	6070680	3678010	5220380	32645000
P61922	P61922;P61922-2	GABT_MOUSE	Abat	4-aminobutyrate aminotransferase, mitochondrial	6794320	5666190	4686780	6706010	7391760	6432150
P61924	P61924	COPZ1_MOUSE	Copz1	Coatomer subunit zeta-1	4996100	6061460	4610630	3845670	5105930	6357390
P61957;Q9Z172;Q9Z172-2	P61957;Q9Z172;Q9Z172-2	SUMO2_MOUSE;SUMO3_MOUSE	Sumo2;Sumo3	Small ubiquitin-related modifier 2	14461200	18875500	11628500	8756060	9801810	15826400
P61961	P61961	UFM1_MOUSE	Ufm1	Ubiquitin-fold modifier 1	7873510	8943320	10027000	9439990	6228410	18848300
P61963	P61963	DCAF7_MOUSE	Dcaf7	DDB1- and CUL4-associated factor 7				1076010
P61965	P61965	WDR5_MOUSE	Wdr5	WD repeat-containing protein 5	1097430	849041	1146850	1236130	1390500	1171510
P61967	P61967;Q9DB50	AP1S1_MOUSE	Ap1s1	AP-1 complex subunit sigma-1A	3194440	2758860	1568410	2803720	2868910	2717140
P61971	P61971	NTF2_MOUSE	Nutf2	Nuclear transport factor 2	13474300	12756300	15298800	15312500	12710900	14759200
P61979-2	P61979-2	HNRPK_MOUSE	Hnrnpk	Isoform 2 of Heterogeneous nuclear ribonucleoprotein K	1453770		1474010	2061420
P61979-3	P61979;P61979-2;P61979-3	HNRPK_MOUSE	Hnrnpk	Isoform 3 of Heterogeneous nuclear ribonucleoprotein K	101941000	92781400	104495000	85657600	78180300	85487100
P61982	P61982	1433G_MOUSE	Ywhag	14-3-3 protein gamma	43476200	44326900	44154000	35234200	44950100	36408200
P62046	P62046	LRCH1_MOUSE	Lrch1	Leucine-rich repeat and calponin homology domain-containing protein 1	2497870	2542770	2547000	2531830	3007770
P62069;Q9D9M2	P62069;Q9D9M2;Q9D9M2-2	UBP12_MOUSE;UBP46_MOUSE	Usp12;Usp46	Ubiquitin carboxyl-terminal hydrolase 46	1159770	1286690	1126660	1100190	1224580	1286400
P62071	P62071	RRAS2_MOUSE	Rras2	Ras-related protein R-Ras2	2702900	2825640	2694960	2229880	2754350	1605750
P62075	P62075	TIM13_MOUSE	Timm13	Mitochondrial import inner membrane translocase subunit Tim13	12929200	13760000	8912980	5478090	8024100	11821000
P62082	P62082	RS7_MOUSE	Rps7	Small ribosomal subunit protein eS7	82917800	89701800	91062900	68062600	83705400	235404000
P62137	P62137;P62141;P63087;P63087-2	PP1A_MOUSE	Ppp1ca	Serine/threonine-protein phosphatase PP1-alpha catalytic subunit	31973100	31296300	27119400	33580200	24610000	20738400
P62141	P62141	PP1B_MOUSE	Ppp1cb	Serine/threonine-protein phosphatase PP1-beta catalytic subunit	20041200	24395800	11399900	18455300	12165300	10903800
P62192	P62192	PRS4_MOUSE	Psmc1	26S proteasome regulatory subunit 4	15850100	12952800	14503900	14239500	13218000	13848700
P62196	P62196	PRS8_MOUSE	Psmc5	26S proteasome regulatory subunit 8	13177800	12836500	12632600	13082700	12962000	11661200
P62242	P62242	RS8_MOUSE	Rps8	Small ribosomal subunit protein eS8	48067600	43065300	46534200	40594000	42683800	100010000
P62245	P62245	RS15A_MOUSE	Rps15a	Small ribosomal subunit protein uS8	56795800	56007600	46355600	46477800	71855000	176334000
P62254	P62254	UB2G1_MOUSE	Ube2g1	Ubiquitin-conjugating enzyme E2 G1	1211720	913481		1211370	1201550
P62257	P62257	UBE2H_MOUSE	Ube2h	Ubiquitin-conjugating enzyme E2 H	3182560	3123160	3734480	3292930	2852160	2715320
P62259	P62259	1433E_MOUSE	Ywhae	14-3-3 protein epsilon	86083500	95260500	88710000	80229500	77808200	90010800
P62264	P62264	RS14_MOUSE	Rps14	Small ribosomal subunit protein uS11	40441900	39390000	41484900	33647500	37566200	112606000
P62267	P62267	RS23_MOUSE	Rps23	Small ribosomal subunit protein uS12	16979700	17176400	19465700	13741500	19346300	48163900
P62270	P62270	RS18_MOUSE	Rps18	Small ribosomal subunit protein uS13	47756400	51142100	55162200	40868300	55053300	127428000
P62274	P62274	RS29_MOUSE	Rps29	Small ribosomal subunit protein uS14	3587820	3283230	1801190	2546700	1867950	10120400
P62281	P62281	RS11_MOUSE	Rps11	Small ribosomal subunit protein uS17	23549600	21765200	25497200	20267200	23223200	64630100
P62301	P62301	RS13_MOUSE	Rps13	Small ribosomal subunit protein uS15	84973700	83081100	84544200	72206500	90408000	200415000
P62305	P62305	RUXE_MOUSE	Snrpe	Small nuclear ribonucleoprotein E	16886400	15036800	6698290	18281400	15259600	19597500
[truncated: 4,671 more rows]

## Sheet: Table S3. Murine Titration
Protein.Group	Protein.Ids	Protein.Names	Genes	First.Protein.Description	GFP_10_Rep_1	GFP_10_Rep_2	GFP_10_Rep_3	PKR_10_Rep_1	PKR_10_Rep_2	PKR_10_Rep_3	GFP_100_Rep_1	GFP_100_Rep_2	GFP_100_Rep_3	PKR_100_Rep_1	PKR_100_Rep_2	PKR_100_Rep_3
[truncated: 3,252 more rows]

[truncated: 4 more sheets: Table S4. Independent Donors, Table S5. Human Ascites, Table S6. Vol Titration, Table S7. Mass Titration]
